# Supplementary material for: ENO1 as a Biomarker of Breast Cancer Progression and Metastasis: A Bioinformatic Approach Using Available Databases
Source: Breast Cancer (Auckl). 2024 Oct 19;18:11782234241285648. doi: 10.1177/11782234241285648 (PMC11526306; doi:10.1177/11782234241285648)
Supplement: sj-xlsx-1-bcb-10.1177_11782234241285648 – Supplemental material for ENO1 as a Biomarker of Breast Cancer Progression and Metastasis: A Bioinformatic Approach Using Available Databases [file sj-xlsx-1-bcb-10.1177_11782234241285648.xlsx]

## Sheet: Sheet1
Concept	Cohort	Type & Detail	p-value	Odds Ratio	Expression
Angiogenesis	Tabchy Breast	Invasive ductal carcinoma - High Black's nuclear grade	2.55e-06	18.3	Top 1% Over-expressed
	Curtis Breast	Invasive Ductal Breast Carcinoma - Dead at 5 Years	1.01e-07	8.3	Top 5% Over-expressed
		Invasive Ductal Breast Carcinoma - ERBB2/ER/PR Negative	2.08e-07	20	Top 1% Over-expressed
		Invasive Ductal Breast Carcinoma - Estrogen Receptor Positive	2.08e-07	20	Top 1% Under-expressed
		Invasive Breast Carcinoma - Progesterone Receptor Positive	1.79e-06	5.4	Top 10% Under-expressed
		Invasive Ductal Breast Carcinoma - Dead at 3 Years	4.06e-06	16.6	Top 1% Over-expressed
		Invasive Breast Carcinoma - Estrogen Receptor Positive	6.03e-06	6.6	Top 5% Under-expressed
		Breast Adenocarcinoma Type: Ductal Breast Carcinoma	3.93e-05	5.8	Top 5% Over-expressed
		Invasive Ductal Breast Carcinoma - Progesterone Receptor Positive	3.93e-05	5.8	Top 5% Under-expressed
		Invasive Ductal Breast Carcinoma - TP53 Mutation	3.93e-05	5.8	Top 5% Over-expressed
		Invasive Breast Carcinoma - ERBB2/ER/PR Negative	0.000197	3.9	Top 10% Over-expressed
		Invasive Breast Carcinoma - High Grade	0.000197	3.9	Top 10% Over-expressed
		Invasive Lobular Breast Carcinoma - Estrogen Receptor Positive	0.000197	3.9	Top 10% Under-expressed
		Breast Adenocarcinoma Type: Medullary Breast Carcinoma	0.000227	5.1	Top 5% Over-expressed
		Medullary Breast Carcinoma vs. Normal	0.000227	5.1	Top 5% Over-expressed
		Breast Adenocarcinoma Type: Mucinous Breast Carcinoma	0.000774	3.5	Top 10% Under-expressed
		Invasive Ductal Breast Carcinoma - Dead at 1 Year	0.000774	3.5	Top 10% Over-expressed
		Breast Adenocarcinoma Type: Lobular Breast Carcinoma	0.000869	10.4	Top 1% Under-expressed
		Invasive Lobular Breast Carcinoma - ERBB2/ER/PR Negative	0.001	4.4	Top 5% Over-expressed
		Mucinous Breast Carcinoma - Dead at 5 Years	0.001	4.4	Top 5% Under-expressed
		Medullary Breast Carcinoma - Estrogen Receptor Positive	0.003	3.1	Top 10% Under-expressed
		Invasive Ductal Breast Carcinoma - ERBB2 Positive	0.009	2.7	Top 10% Over-expressed
	Bittner Breast	Ductal Breast Carcinoma - Estrogen Receptor Positive	5.88e-05	13.8	Top 1% Under-expressed
		Ductal Breast Carcinoma - Progesterone Receptor Positive	5.88e-05	13.8	Top 1% Under-expressed
		Breast Adenocarcinoma Type: Lobular Breast Carcinoma	0.004	3.8	Top 5% Under-expressed
	Yu Breast 3	Breast Carcinoma - Estrogen Receptor Positive	7.18e-05	5	Top 10% Under-expressed
		Breast Carcinoma - High Grade	0.009	3.1	Top 10% Over-expressed
	Miyake Breast	Breast Carcinoma - ERBB2/ER/PR Negative	0.000151	4.1	Top 10% Over-expressed
		Breast Carcinoma - High Grade	0.000613	3.6	Top 10% Over-expressed
		Breast Carcinoma - Estrogen Receptor Positive	0.007	2.8	Top 10% Under-expressed
	Desmedt Breast	Invasive Ductal Breast Carcinoma - Estrogen Receptor Positive	4.55e-05	14.7	Top 1% Under-expressed
		Invasive Ductal Breast Carcinoma - Recurrence at 3 Years	0.00037	3.9	Top 10% Over-expressed
		Breast Adenocarcinoma Type: Lobular Breast Carcinoma	0.000692	4.8	Top 5% Under-expressed
		Invasive Ductal Breast Carcinoma - Metastatic Event at 3 Years	0.001	3.4	Top 10% Over-expressed
		Breast Adenocarcinoma Type: Ductal Breast Carcinoma	0.007	8.2	Top 1% Over-expressed
	Hatzis Breast	Invasive Breast Carcinoma - ERBB2/ER/PR Negative	1.97e-05	6.4	Top 5% Over-expressed
		Invasive Breast Carcinoma - Progesterone Receptor Positive	0.000125	5.6	Top 5% Under-expressed
	TCGA Breast	Invasive Ductal Breast Carcinoma - Progesterone Receptor Positive	0.000225	5.1	Top 5% Under-expressed
		Invasive Ductal Breast Carcinoma - Estrogen Receptor Positive	0.001	4.4	Top 5% Under-expressed
		Invasive Lobular Breast Carcinoma - Advanced Stage	0.003	3.1	Top 10% Under-expressed
		Breast Adenocarcinoma Type: Lobular Breast Carcinoma	0.009	2.7	Top 10% Under-expressed
	MA BREAST 4	Ductal Breast Carcinoma in Situ Epithelia - Progesterone Receptor Positive	0.003	3.1	Top 10% Under-expressed
		Ductal Breast Carcinoma in Situ Stroma - ERBB2 Positive	0.009	2.7	Top 10% Under-expressed
Antigen Presentation	Tabchy Breast	Invasive Ductal Breast Carcinoma - High Black's Nuclear Grade	2.2e-11	9.5	Top 5% Over-expressed
	Curtis Breast	Breast Adenocarcinoma Type: Medullary Breast Carcinoma	1.65e-23	19.6	Top 5% Over-expressed
		Medullary Breast Carcinoma vs. Normal	4.93e-17	10.4	Top 10% Over-expressed
		Invasive Ductal Breast Carcinoma - Progesterone Receptor Positive	5.25e-09	5.7	Top 10% Under-expressed
		Benign Breast Neoplasm vs. Normal	1.52e-07	4.9	Top 10% Over-expressed
		Invasive Ductal Breast Carcinoma - High Grade	3.34e-06	4.2	Top 10% Over-expressed
		Invasive Breast Carcinoma - Progesterone Receptor Positive	1.4e-05	3.9	Top 10% Under-expressed
		Invasive Ductal Breast Carcinoma - ERBB2/ER/PR Negative	1.4e-05	3.9	Top 10% Over-expressed
		Invasive Ductal Breast Carcinoma - Dead at 3 Years	2.89e-05	11.4	Top 1% Over-expressed
		Invasive Ductal Breast Carcinoma - Dead at 5 Years	2.89e-05	11.4	Top 1% Over-expressed
		Invasive Ductal Breast Carcinoma - Estrogen Receptor Positive	2.89e-05	11.4	Top 1% Under-expresse
		Breast Adenocarcinoma Type: Mixed Lobular and Ductal Breast Carcinoma	3.43e-05	4.8	Top 5% Under-expressed
		Breast Adenocarcinoma Type: Lobular Breast Carcinoma	0.000196	3.3	Top 10% Under-expressed
		Invasive Ductal Breast Carcinoma - TP53 Mutation	0.000326	9.2	Top 1% Over-expressed
		Breast Adenocarcinoma Type: Ductal Breast Carcinoma	0.002	2.8	Top 10% Over-expressed
		Breast Adenocarcinoma Type: Tubular Breast Carcinoma	0.006	2.5	Top 10% Under-expressed
	Bittner Breast	Ductal Breast Carcinoma - Estrogen Receptor Positive	1.67e-12	7.7	Top 10% Under-expressed
		Ductal Breast Carcinoma - Progesterone Receptor Positive	2.51e-06	4.3	Top 10% Under-expressed
		Ductal Breast Carcinoma - ERBB2/ER/PR Negative	0.000625	3.9	Top 5% Over-expressed
	Yu Breast 3	Breast Carcinoma - High Grade	6.49e-11	7.6	Top 10% Over-expressed
	Miyake Breast	Breast Carcinoma - Estrogen Receptor Positive	2.05e-08	5.4	Top 10% Under-expressed
		Breast Carcinoma - Paclitaxel + FEC Responder	2.05e-08	5.4	Top 10% Over-expressed
		Breast Carcinoma - High Grade	0.000536	3.1	Top 10% Over-expressed
		Breast Carcinoma - ERBB2/ER/PR Negative	0.002	2.8	Top 10% Over-expressed
	Desmedt Breast	Invasive Ductal Breast Carcinoma - High Grade	5.32e-11	6.9	Top 10% Over-expressed
		Invasive Ductal Breast Carcinoma - Estrogen Receptor Positive	3.84e-07	4.8	Top 10% Under-expressed
		Breast Adenocarcinoma Type: Ductal Breast Carcinoma	0.008	3.1	Top 5% Over-expressed
	Hatzis Breast	Invasive Breast Carcinoma - Progesterone Receptor Positive	7.49e-08	5.2	Top 10% Under-expressed
		Invasive Breast Carcinoma - ERBB2/ER/PR Negative	0.000434	3.2	Top 10% Over-expressed
		Invasive Breast Carcinoma - Estrogen Receptor Positive	0.000434	3.2	Top 10% Under-expressed
		Invasive Breast Carcinoma - High Grade	0.002	3.5	Top 5% Over-expressed
	TCGA Breast	Ductal Breast Carcinoma Type: Ductal Breast Carcinoma in Situ	0.002	2.7	Top 10% Under-expressed
		Ductal Breast Carcinoma Type: Invasive Ductal Breast Carcinoma	0.002	2.7	Top 10% Over-expressed
		Invasive Ductal Breast Carcinoma - Estrogen Receptor Positiv	0.003	3.3	Top 5% Under-expressed
		Breast Adenocarcinoma Type: Mixed Lobular and Ductal Breast Carcinoma	0.006	2.5	Top 10% Under-expressed
	MA BREAST 4	Ductal Breast Carcinoma in Situ Epithelia - Progesterone Receptor Positive	4.13e-08	5.1	Top 10% Under-expressed
		Ductal Breast Carcinoma in Situ Stroma - Progesterone Receptor Positive	9.92e-07	4.4	Top 10% Under-expressed
Apoptosis	Curtis Breast	Breast Adenocarcinoma Type: Medullary Breast Carcinoma	1.11e-08	9.3	Top 5% Over-expressed
		Invasive Ductal Breast Carcinoma - Dead at 5 Years	6.59e-05	13.4	Top 1% Over-expressed
		Invasive Ductal Breast Carcinoma - Progesterone Receptor Positive	0.000197	3.9	Top 10% Under-expressed
		Medullary Breast Carcinoma vs. Normal	0.000197	3.9	Top 10% Over-expressed
		Benign Breast Neoplasm vs. Normal	0.000227	5.1	Top 5% Over-expressed
		Breast Adenocarcinoma Type: Lobular Breast Carcinoma	0.000227	5.1	Top 5% Under-expressed
		Invasive Ductal Breast Carcinoma - High Grade	0.000774	3.5	Top 10% Over-expressed
		Invasive Ductal Breast Carcinoma - Dead at 3 Years	0.000869	10.4	Top 1% Over-expressed
		Invasive Ductal Breast Carcinoma - ERBB2/ER/PR Negative	0.000869	10.4	Top 1% Over-expressed
		Invasive Ductal Breast Carcinoma - Estrogen Receptor Positive	0.000869	10.4	Top 1% Under-expressed
		Invasive Ductal Breast Carcinoma - TP53 Mutation	0.000869	10.4	Top 1% Over-expressed
		Breast Adenocarcinoma Type: Mixed Lobular and Ductal Breast Carcinoma	0.003	3.1	Top 10% Under-expressed
		Breast Adenocarcinoma Type: Ductal Breast Carcinoma	0.005	3.7	Top 5% Over-expressed
		Medullary Breast Carcinoma - Estrogen Receptor Positive	0.009	2.7	Top 10% Under-expressed
	Bittner Breast	Breast Adenocarcinoma Type: Lobular Breast Carcinoma	0.000188	5.2	Top 5% Under-expressed
		Ductal Breast Carcinoma - Estrogen Receptor Positive	0.000613	3.6	Top 10% Under-expressed
		Ductal Breast Carcinoma - Progesterone Receptor Positive	0.008	7.7	Top 1% Under-expressed
	Yu Breast 3	Breast Carcinoma - High Grade	0.003	4.7	Top 5% Over-expressed
	Miyake Breast	Breast Carcinoma - High Grade	0.000613	3.6	Top 10% Over-expressed
	Desmedt Breast	Breast Adenocarcinoma Type: Lobular Breast Carcinoma	0.000285	4	Top 10% Under-expressed
		Invasive Ductal Breast Carcinoma - High Grade	0.003	4.2	Top 5% Over-expressed
	Hatzis Breast	Invasive Breast Carcinoma - Progesterone Receptor Positive	0.001	3.6	Top 10% Under-expressed
	TCGA Breast	Breast Adenocarcinoma Type: Ductal Breast Carcinoma	0.005	3.7	Top 5% Over-expressed
	MA BREAST 4	Ductal Breast Carcinoma in Situ Epithelia - Progesterone Receptor Positive	0.000771	3.5	Top 10% Under-expressed
Autophagy	Curtis Breast	Invasive Ductal Breast Carcinoma - Dead at 3 Years	0.002	3.9	Top 10% Over-expressed
		Invasive Ductal Breast Carcinoma - Progesterone Receptor Positive	0.002	3.9	Top 10% Under-expressed
		Invasive Ductal Breast Carcinoma - Dead at 5 Years	0.003	4.8	Top 5% Over-expressed
		Invasive Ductal Breast Carcinoma - ERBB2/ER/PR Negative	0.003	11.2	Top 1% Over-expressed
		Invasive Ductal Breast Carcinoma - Estrogen Receptor Positive	0.003	11.2	Top 1% Under-expressed
		Breast Adenocarcinoma Type: Mixed Lobular and Ductal Breast Carcinoma	0.008	3.3	Top 10% Under-expressed
		Breast Adenocarcinoma Type: Mucinous Breast Carcinoma	0.008	3.3	Top 10% Under-expressed
		Breast Adenocarcinoma Type: Tubular Breast Carcinoma	0.008	3.3	Top 10% Under-expressed
		Invasive Breast Carcinoma - Progesterone Receptor Positive	0.008	3.3	Top 10% Under-expressed
	Bittner Breast	Breast Adenocarcinoma Type: Ductal Breast Carcinoma	0.002	3.9	Top 10% Over-expressed
	Miyake Breast	Breast Carcinoma - ERBB2/ER/PR Negative	0.008	3.3	Top 10% Over-expressed
		Breast Carcinoma - High Grade	0.008	3.3	Top 10% Over-expressed
	Desmedt Breast	Breast Adenocarcinoma Type: Ductal Breast Carcinoma	0.003	11.7	Top 1% Over-expressed
Cell Proliferation	Tabchy Breast	Invasive Ductal Breast Carcinoma - High Black's Nuclear Grade	2.69e-12	29.1	Top 1% Over-expressed
		Breast Adenocarcinoma Type: Ductal Breast Carcinoma	0.000116	3.7	Top 10% Over-expressed
		Breast Adenocarcinoma Type: Lobular Breast Carcinoma	0.000116	3.7	Top 10% Under-expressed
	Curtis Breast	Invasive Ductal Breast Carcinoma - High Grade	2.75e-21	19.5	Top 5% Over-expressed
		Invasive Ductal Breast Carcinoma - TP53 Mutation	2.75e-21	19.5	Top 5% Over-expressed
		Invasive Ductal Breast Carcinoma - Dead at 5 Years	9.1e-19	16.8	Top 5% Over-expressed
		Invasive Ductal Breast Carcinoma - Dead at 3 Years	1.48e-17	15.6	Top 5% Over-expressed
		Invasive Ductal Breast Carcinoma - ERBB2/ER/PR Negative	1.35e-16	37.4	Top 1% Over-expressed
		Invasive Ductal Breast Carcinoma - Estrogen Receptor Positive	1.35e-16	37.4	Top 1% Under-expressed
		Breast Adenocarcinoma Type: Medullary Breast Carcinoma	2.25e-16	14.4	Top 5% Over-expressed
		Breast Adenocarcinoma Type: Lobular Breast Carcinoma	3.15e-15	13.4	Top 5% Under-expressed
		Medullary Breast Carcinoma vs. Normal	3.15e-15	13.4	Top 5% Over-expressed
		Invasive Ductal Breast Carcinoma - Progesterone Receptor Positive	1.16e-14	9.8	Top 10% Under-expressed
		Breast Adenocarcinoma Type: Ductal Breast Carcinoma	4.1e-14	12.3	Top 5% Over-expressed
		Breast Adenocarcinoma Type: Mucinous Breast Carcinoma	4.94e-13	11.4	Top 5% Under-expressed
		Breast Adenocarcinoma Type: Mixed Lobular and Ductal Breast Carcinoma	5.67e-11	9.7	Top 5% Under-expressed
		Medullary Breast Carcinoma - Estrogen Receptor Positive	1.79e-08	5.8	Top 10% Under-expressed
		Invasive Ductal and Invasive Lobular Breast Carcinoma - Dead at 5 Years	4.92e-05	3.8	Top 10% Over-expressed
		Invasive Breast Carcinoma - High Grade	6.07e-05	4.9	Top 5% Over-expressed
		Invasive Breast Carcinoma - Progesterone Receptor Positive	0.000188	3.5	Top 10% Under-expressed
		Invasive Ductal Breast Carcinoma - Dead at 1 Year	0.000188	3.5	Top 10% Over-expressed
	Bittner Breast	Ductal Breast Carcinoma - Progesterone Receptor Positive	1.96e-15	13.8	Top 5% Under-expressed
		Ductal Breast Carcinoma - ERBB2/ER/PR Negative	2.63e-14	12.7	Top 5% Over-expressed
		Ductal Breast Carcinoma - Estrogen Receptor Positive	2.63e-14	12.7	Top 5% Under-expressed
	Yu Breast 3	Breast Carcinoma - High Grade	3.59e-10	7.8	Top 10% Over-expressed
		Breast Carcinoma - Estrogen Receptor Positive	0.000215	4	Top 10% Under-expressed
	Miyake Breast	Breast Carcinoma - High Grade	6.19e-15	10.2	Top 10% Over-expressed
		Breast Carcinoma - Estrogen Receptor Positive	0.000254	4.5	Top 5% Under-expressed
		Breast Carcinoma - ERBB2/ER/PR Negative	0.000536	3.2	Top 10% Over-expressed
	Desmedt Breast	Invasive Ductal Breast Carcinoma - Estrogen Receptor Positive	8.45e-14	32.8	Top 1% Under-expressed
		Breast Adenocarcinoma Type: Lobular Breast Carcinoma	2.17e-11	7.8	Top 10% Under-expressed
		Breast Adenocarcinoma Type: Ductal Breast Carcinoma	7.75e-09	6.2	Top 10% Over-expressed
		Breast Carcinoma - High Grade	7.75e-09	6.2	Top 10% Over-expressed
		Invasive Ductal Breast Carcinoma - Metastatic Event at 3 Years	4.71e-08	5.7	Top 10% Over-expressed
		Invasive Ductal Breast Carcinoma - Recurrence at 3 Years	1.37e-06	4.8	Top 10% Over-expressed
	Hatzis Breast	Invasive Breast Carcinoma - Progesterone Receptor Positive	2.59e-11	10.3	Top 5% Under-expressed
		Invasive Breast Carcinoma - ERBB2/ER/PR Negative	1.18e-09	6.7	Top 10% Over-expressed
		Invasive Breast Carcinoma - Estrogen Receptor Positive	1.18e-09	6.7	Top 10% Under-expressed
		Invasive Breast Carcinoma - Metastatic Event at 1 Year	7.75e-09	6.2	Top 10% Over-expressed
		Invasive Breast Carcinoma - Metastatic Event at 3 Years	1.12e-06	6.4	Top 5% Over-expressed
		Invasive Breast Carcinoma - Advanced Stage	0.000429	3.3	Top 10% Over-expressed
	TCGA Breast	Breast Adenocarcinoma Type: Mixed Lobular and Ductal Breast Carcinoma	9.55e-13	8.5	Top 10% Under-expressed
		Breast Adenocarcinoma Type: Ductal Breast Carcinoma	5.58e-11	9.7	Top 5% Over-expressed
		Invasive Ductal Breast Carcinoma - ERBB2/ER/PR Negative	5.58e-11	9.7	Top 5% Over-expressed
		Invasive Ductal Breast Carcinoma - Progesterone Receptor Positive	4.31e-10	6.8	Top 10% Under-expressed
		Invasive Ductal Breast Carcinoma - Estrogen Receptor Positive	2.86e-09	6.3	Top 10% Under-expressed
		Breast Adenocarcinoma Type: Lobular Breast Carcinoma	5.28e-07	4.9	Top 10% Under-expressed
		Mixed Lobular and Ductal Breast Carcinoma - Progesterone Receptor Positive	0.000649	3.2	Top 10% Under-expressed
	MA BREAST 4	Ductal Breast Carcinoma in Situ Epithelia - Progesterone Receptor Positive	0.000656	3.2	Top 10% Under-expressed
Costimulatory Signalling	Tabchy Breast	Invasive Ductal Breast Carcinoma - High Black's Nuclear Grade	5.8e-05	4.2	Top 5% Over-expressed
	Curtis Breast	Breast Adenocarcinoma Type: Medullary Breast Carcinoma	7.32e-20	9.4	Top 10% Over-expressed
		Invasive Ductal Breast Carcinoma - Progesterone Receptor Positive	3.92e-16	7.7	Top 10% Under-expressed
		Medullary Breast Carcinoma vs. Normal	3.34e-11	5.6	Top 10% Over-expressed
		Invasive Ductal Breast Carcinoma - High Grade	9.67e-10	5	Top 10% Over-expressed
		Breast Adenocarcinoma Type: Tubular Breast Carcinoma	2.26e-08	4.5	Top 10% Under-expressed
		Invasive Breast Carcinoma - Progesterone Receptor Positive	1e-07	4.2	Top 10% Under-expressed
		Benign Breast Neoplasm vs. Normal	6.26e-06	3.5	Top 10% Over-expressed
		Invasive Ductal Breast Carcinoma - ERBB2 Positive	2.2e-05	3.3	Top 10% Over-expressed
		Invasive Ductal Breast Carcinoma - Estrogen Receptor Positive	0.00066	2.7	Top 10% Under-expressed
		Breast Adenocarcinoma Type: Lobular Breast Carcinoma	0.008	5.4	Top 1% Under-expressed
		Invasive Ductal Breast Carcinoma - ERBB2/ER/PR Negative	0.008	5.4	Top 1% Over-expressed
	Bittner Breast	Ductal Breast Carcinoma - Estrogen Receptor Positive	3.49e-09	4.8	Top 10% Under-expressed
		Ductal Breast Carcinoma - ERBB2/ER/PR Negative	0.000561	2.7	Top 10% Over-expressed
		Ductal Breast Carcinoma - Progesterone Receptor Positive	0.000561	Q-value:0.027	Top 10% Under-expressed
	Miyake Breast	Breast Carcinoma - Paclitaxel + FEC Responder	1.33e-14	7.1	Top 10% Over-expressed
		Breast Carcinoma - Estrogen Receptor Positive	3.24e-07	4	Top 10% Under-expressed
	Desmedt Breast	Invasive Ductal Breast Carcinoma - High Grade	1.61e-08	4.8	Top 10% Over-expressed
		Invasive Ductal Breast Carcinoma - Estrogen Receptor Positive	0.000231	3	Top 10% Under-expressed
	TCGA Breast	Breast Adenocarcinoma Type: Mucinous Breast Carcinoma	9.81e-08	4.2	Top 10% Under-expressed
	MA BREAST 4	Ductal Breast Carcinoma in Situ Stroma - Progesterone Receptor Positive	6.22e-06	3.5	Top 10% Under-expressed
		Ductal Breast Carcinoma in Situ Epithelia - Progesterone Receptor Positive	0.000226	2.9	Top 10% Under-expressed
		Invasive Ductal Breast Carcinoma Epithelia - Advanced N Stage	0.000657	2.7	Top 10% Under-expressed
Cytokine And Chemokine Signalling	Tabchy Breast	Invasive Ductal Breast Carcinoma - High Black's Nuclear Grade	1.25e-06	11.7	Top 1% Over-expressed
	Curtis Breast	Breast Adenocarcinoma Type: Medullary Breast Carcinoma	7.18e-12	7.6	Top 5% Over-expressed
		Invasive Ductal Breast Carcinoma - Progesterone Receptor Positive	1.8e-11	5.5	Top 10% Under-expressed
		Invasive Ductal Breast Carcinoma - High Grade	1.2e-08	4.5	Top 10% Over-expressed
		Invasive Ductal Breast Carcinoma - Estrogen Receptor Positive	5.36e-08	4.2	Top 10% Under-expressed
		Invasive Breast Carcinoma - Progesterone Receptor Positive	2.26e-07	4	Top 10% Under-expressed
		Mucinous Breast Carcinoma - Dead at 5 Years	1.21e-05	3.3	Top 10% Under-expressed
		Invasive Ductal Breast Carcinoma - ERBB2/ER/PR Negative	4.04e-05	3.1	Top 10% Over-expressed
		Medullary Breast Carcinoma vs. Normal	4.04e-05	3.1	Top 10% Over-expressed
		Breast Adenocarcinoma Type: Mucinous Breast Carcinoma	0.000378	2.7	Top 10% Under-expressed
		Invasive Breast Carcinoma - High Grade	0.000741	3.3	Top 5% Over-expressed
		Invasive Ductal Breast Carcinoma - Dead at 3 Years	0.001	2.5	Top 10% Over-expressed
		Breast Adenocarcinoma Type: Mixed Lobular and Ductal Breast Carcinoma	0.003	2.4	Top 10% Under-expressed
		Invasive Ductal Breast Carcinoma - ERBB2 Positive	0.003	2.4	Top 10% Over-expressed
		Invasive Ductal Breast Carcinoma - Dead at 5 Years	0.007	2.2	Top 10% Over-expressed
		Medullary Breast Carcinoma - Estrogen Receptor Positive	0.007	2.2	Top 10% Under-expressed
	Bittner Breast	Ductal Breast Carcinoma - Estrogen Receptor Positive	8.03e-14	6.5	Top 10% Under-expressed
		Ductal Breast Carcinoma - ERBB2/ER/PR Negative	1.21e-05	3.3	Top 10% Over-expressed
		Ductal Breast Carcinoma - Progesterone Receptor Positive	0.000127	2.9	Top 10% Under-expressed
		Ductal Breast Carcinoma - High Grade	0.000378	2.7	Top 10% Over-expressed
	Yu Breast 3	Breast Carcinoma - High Grade	0.003	3.3	Top 5% Over-expressed
	Miyake Breast	Breast Carcinoma - Paclitaxel + FEC Responder	1.33e-14	7.1	Top 10% Over-expressed
		Breast Carcinoma - Estrogen Receptor Positive	3.24e-07	4	Top 10% Under-expressed
	Desmedt Breast	Invasive Ductal Breast Carcinoma - High Grade	1.61e-08	4.8	Top 10% Over-expressed
		Invasive Ductal Breast Carcinoma - Estrogen Receptor Positive	0.000231	3	Top 10% Under-expressed
	TCGA Breast	Breast Adenocarcinoma Type: Mucinous Breast Carcinoma	9.81e-08	4.2	Top 10% Under-expressed
	MA BREAST 4	Ductal Breast Carcinoma in Situ Stroma - Progesterone Receptor Positive	6.22e-06	3.5	Top 10% Under-expressed
		Ductal Breast Carcinoma in Situ Epithelia - Progesterone Receptor Positive	0.000226	2.9	Top 10% Under-expressed
		Invasive Ductal Breast Carcinoma Epithelia - Advanced N Stage	0.000657	2.7	Top 10% Under-expressed
Cytotoxicity	Tabchy Breast	Invasive Ductal Breast Carcinoma - High Black's Nuclear Grade	0.004	3.5	Top 5% Over-expressed
		Breast Adenocarcinoma Type: Medullary Breast Carcinoma	1.23e-09	6.7	Top 10% Over-expressed
	Curtis Breast	Medullary Breast Carcinoma vs. Normal	8.06e-09	6.2	Top 10% Over-expressed
		Invasive Ductal Breast Carcinoma - Progesterone Receptor Positive	6.69e-06	4.4	Top 10% Under-expressed
		Breast Adenocarcinoma Type: Ductal Breast Carcinoma	7.32e-06	5.8	Top 5% Over-expressed
		Breast Adenocarcinoma Type: Lobular Breast Carcinoma	0.000216	4.6	Top 5% Under-expressed
		Breast Adenocarcinoma Type: Tubular Breast Carcinoma	0.000434	3.3	Top 10% Under-expressed
		Invasive Ductal Breast Carcinoma - High Grade	0.000434	3.3	Top 10% Over-expressed
		Breast Adenocarcinoma Type: Mixed Lobular and Ductal Breast Carcinoma	0.00099	4	Top 5% Under-expressed
		Breast Carcinoma - Dead at 5 Years	0.00099	4	Top 5% Under-expressed
		Invasive Ductal Breast Carcinoma - ERBB2 Positive	0.001	3	Top 10% Over-expressed
		Invasive Breast Carcinoma - Progesterone Receptor Positive	0.004	2.7	Top 10% Under-expressed
		Invasive Ductal Breast Carcinoma - ERBB2/ER/PR Negative	0.004	2.7	Top 10% Over-expressed
		Invasive Ductal Breast Carcinoma - Estrogen Receptor Positive	0.004	2.7	Top 10% Under-expressed
	Bittner Breast	Ductal Breast Carcinoma - High Grade	1.23e-09	6.7	Top 10% Over-expressed
		Ductal Breast Carcinoma - Estrogen Receptor Positive	4.88e-08	5.7	Top 10% Under-expressed
		Ductal Breast Carcinoma - Progesterone Receptor Positive	2.73e-07	5.2	Top 10% Under-expressed
		Breast Adenocarcinoma Type: Ductal Breast Carcinoma	0.000118	3.7	Top 10% Over-expressed
		Ductal Breast Carcinoma - ERBB2/ER/PR Negative	0.001	3	Top 10% Over-expressed
	Miyake Breast	Breast Carcinoma - Estrogen Receptor Positive	0.000118	3.7	10% Under-expressed
		Breast Carcinoma - Paclitaxel + FEC Responder	0.000118	3.7	Top 10% Over-expressed
		Breast Carcinoma - ERBB2/ER/PR Negative	0.001	3	Top 10% Over-expressed
	Desmedt Breast	Invasive Ductal Breast Carcinoma - High Grade	2.88e-05	4	Top 10% Over-expressed
	MA BREAST 4	Ductal Breast Carcinoma in Situ Stroma - Progesterone Receptor Positive	1.74e-10	7.2	Top 10% Under-expressed
		Ductal Breast Carcinoma in Situ Epithelia - Progesterone Receptor Positive	0.000433	3.3	Top 10% Under-expressed
DNA Damage Repair	Tabchy Breast	Breast Adenocarcinoma Type: Lobular Breast Carcinoma	0.002	3.5	Top 10% Under-expressed
		Invasive Ductal Breast Carcinoma - High Black's Nuclear Grade	0.005	9.2	Top 1% Over-expressed
	Curtis Breast	Invasive Ductal Breast Carcinoma - High Grade	1.31e-07	9.2	Top 5% Over-expressed
		Invasive Ductal Breast Carcinoma - TP53 Mutation	1.31e-07	9.2	Top 5% Over-expressed
		Breast Adenocarcinoma Type: Ductal Breast Carcinoma	1.18e-06	8.1	Top 5% Over-expressed
		Breast Adenocarcinoma Type: Lobular Breast Carcinoma	1.18e-06	8.1	Top 5% Under-expressed
		Invasive Ductal Breast Carcinoma - Dead at 5 Years	1.63e-06	19.8	Top 1% Over-expressed
		Medullary Breast Carcinoma vs. Normal	9.39e-06	7.1	Top 5% Over-expressed
		Invasive Ductal Breast Carcinoma - Estrogen Receptor Positive	3.13e-05	15.9	Top 1% Under-expressed
		Invasive Ductal Breast Carcinoma - Dead at 3 Years	3.41e-05	4.9	Top 10% Over-expressed
		Tubular Breast Carcinoma - High Grade	3.41e-05	4.9	Top 10% Over-expressed
		Breast Adenocarcinoma Type: Mucinous Breast Carcinoma	0.000165	4.3	Top 10% Under-expressed
		Breast Adenocarcinoma Type: Mixed Lobular and Ductal Breast Carcinoma	0.000399	5.3	Top 5% Under-expressed
		Invasive Ductal Breast Carcinoma - ERBB2/ER/PR Negative	0.000487	12.3	Top 1% Over-expressed
		Breast Adenocarcinoma Type: Tubular Breast Carcinoma	0.000709	3.8	Top 10% Under-expressed
		Medullary Breast Carcinoma - Estrogen Receptor Positive	0.000709	3.8	Top 10% Under-expressed
		Invasive Breast Carcinoma - High Grade	0.002	4.5	Top 5% Over-expressed
		Breast Adenocarcinoma Type: Medullary Breast Carcinoma	0.009	2.9	Top 10% Over-expressed
	Bittner Breast	Breast Adenocarcinoma Type: Lobular Breast Carcinoma	1.3e-08	10.4	Top 5% Under-expressed
		Ductal Breast Carcinoma - High Grade	2.09e-08	7.7	Top 10% Over-expressed
		Breast Adenocarcinoma Type: Ductal Breast Carcinoma	1.56e-07	6.9	Top 10% Over-expressed
		Ductal Breast Carcinoma - Progesterone Receptor Positive	1.18e-06	8.1	Top 5% Under-expressed
		Ductal Breast Carcinoma - Estrogen Receptor Positive	9.39e-06	7.1	Top 5% Under-expressed
		Ductal Breast Carcinoma - ERBB2/ER/PR Negative	6.55e-05	6.2	Top 5% Over-expressed
	Yu Breast 3	Breast Carcinoma - High Grade	0.001	4.1	Top 10% Over-expressed
	Miyake Breast	Breast Carcinoma - High Grade	6.3e-06	5.5	Top 10% Over-expressed
		Breast Carcinoma - Estrogen Receptor Positive	0.009	2.9	Top 10% Under-expressed
	Desmedt Breast	Invasive Ductal Breast Carcinoma - High Grade	8.53e-07	8.5	Top 5% Over-expressed
		Invasive Ductal Breast Carcinoma - Estrogen Receptor Positive	4.24e-06	5.8	Top 10% Under-expressed
		Invasive Ductal Breast Carcinoma - Metastatic Event at 3 Years	2.4e-05	5.1	Top 10% Over-expressed
		Invasive Ductal Breast Carcinoma - Metastatic Event at 5 Years	2.4e-05	5.1	Top 10% Over-expressed
		Breast Adenocarcinoma Type: Ductal Breast Carcinoma	0.002	3.5	Top 10% Over-expressed
		Breast Adenocarcinoma Type: Lobular Breast Carcinoma	0.002	3.5	Top 10% Under-expressed
		Invasive Ductal Breast Carcinoma - Recurrence at 3 Years	0.002	3.5	Top 10% Over-expressed
		Breast Carcinoma - High Grade	0.008	3	Top 10% Over-expressed
	Hatzis Breast	Invasive Breast Carcinoma - High Grade	8.53e-07	8.5	Top 5% Over-expressed
		Invasive Breast Carcinoma - Estrogen Receptor Positive	0.002	4.6	Top 5% Under-expressed
		Invasive Breast Carcinoma - Progesterone Receptor Positive	0.002	4.6	Top 5% Under-expressed
		Invasive Breast Carcinoma - ERBB2/ER/PR Negative	0.008	3	Top 10% Over-expressed
		Invasive Breast Carcinoma - Metastatic Event at 1 Year	0.008	3.8	Top 5% Over-expressed
	TCGA Breast	Breast Adenocarcinoma Type: Mixed Lobular and Ductal Breast Carcinoma	1.03e-06	6.2	Top 10% Under-expressed
		Breast Adenocarcinoma Type: Ductal Breast Carcinoma	6.21e-06	5.5	Top 10% Over-expressed
		Breast Adenocarcinoma Type: Lobular Breast Carcinoma	0.000163	4.3	Top 10% Under-expressed
		Invasive Ductal Breast Carcinoma - ERBB2/ER/PR Negative	0.000396	5.3	Top 5% Over-expressed
		Invasive Ductal Breast Carcinoma - Estrogen Receptor Positive	0.002	4.5	Top 5% Under-expressed
		Invasive Ductal Breast Carcinoma - Progesterone Receptor Positive	0.002	4.5	Top 5% Under-expressed
Epigenetics - Chromatin Remodelling And Repair	Tabchy Breast	Breast Adenocarcinoma Type: Ductal Breast Carcinoma	0.000229	2.3	Top 10% Over-expressed
		Breast Adenocarcinoma Type: Lobular Breast Carcinoma	0.000229	2.3	Top 10% Under-expressed
	Curtis Breast	Medullary Breast Carcinoma vs. Normal	1.35e-05	3.2	Top 5% Over-expressed
		Invasive Ductal Breast Carcinoma - High Grade	4.64e-05	2.4	Top 10% Over-expressed
		Breast Adenocarcinoma Type: Ductal Breast Carcinoma	0.000115	2.3	Top 10% Over-expressed
		Breast Adenocarcinoma Type: Lobular Breast Carcinoma	0.000115	2.3	Top 10% Under-expressed
		Invasive Ductal Breast Carcinoma - TP53 Mutation	0.000136	2.9	Top 5% Over-expressed
		Breast Adenocarcinoma Type: Mucinous Breast Carcinoma	0.000272	2.2	Top 10% Under-expressed
		Medullary Breast Carcinoma - Progesterone Receptor Positive	0.000272	2.2	Top 10% Under-expressed
		Breast Adenocarcinoma Type: Medullary Breast Carcinoma	0.003	1.9	Top 10% Over-expressed
		Invasive Ductal Breast Carcinoma - Dead at 3 Years	0.003	1.9	Top 10% Over-expressed
		Invasive Ductal Breast Carcinoma - ERBB2/ER/PR Negative	0.007	2.2	Top 5% Over-expressed
	Bittner Breast	Breast Adenocarcinoma Type: Ductal Breast Carcinoma	2.19e-11	3.8	Top 10% Over-expressed
		Breast Adenocarcinoma Type: Lobular Breast Carcinoma	1.32e-08	3.2	Top 10% Under-expressed
		Ductal Breast Carcinoma - High Grade	1.35e-07	3	Top 10% Over-expressed
		Ductal Breast Carcinoma - ERBB2/ER/PR Negative	5.35e-05	3	Top 5% Over-expressed
		Ductal Breast Carcinoma - Estrogen Receptor Positive	0.007	1.8	Top 10% Under-expressed
	Yu Breast 3	Breast Carcinoma - High Grade	0.000336	2.5	Top 10% Over-expressed
	Miyake Breast	Breast Carcinoma - High Grade	0.000774	2.1	Top 10% Over-expressed
		Breast Carcinoma - ERBB2/ER/PR Negative	0.007	1.8	Top 10% Over-expressed
	Desmedt Breast	Invasive Ductal Breast Carcinoma - High Grade	0.000305	2.9	Top 5% Over-expressed
		Breast Adenocarcinoma Type: Lobular Breast Carcinoma	0.006	2.3	Top 5% Under-expressed
	Hatzis Breast	Invasive Breast Carcinoma - High Grade	2.96e-05	3.3	Top 5% Over-expressed
	TCGA Breast	Breast Adenocarcinoma Type: Ductal Breast Carcinoma	5.2e-05	2.4	op 10% Over-expressed
		Breast Adenocarcinoma Type: Mixed Lobular and Ductal Breast Carcinoma	0.0003	2.2	Top 10% Under-expressed
		Breast Adenocarcinoma Type: Lobular Breast Carcinoma	0.001	2	Top 10% Under-expressed
		Invasive Ductal Breast Carcinoma - ERBB2/ER/PR Negative	0.006	1.8	Top 10% Over-expressed
		Invasive Ductal Breast Carcinoma - Estrogen Receptor Positive	0.006	1.8	Top 10% Under-expressed
Epigenetics - DNA Demethylation	Tabchy Breast	Invasive Ductal Breast Carcinoma - High Black's Nuclear Grade	0.002	7.4	Top 5% Over-expressed
	Curtis Breast	Breast Adenocarcinoma Type: Medullary Breast Carcinoma	0.000324	8.2	Top 5% Over-expressed
		Invasive Ductal Breast Carcinoma - TP53 Mutation	0.000324	8.2	Top 5% Over-expressed
		Medullary Breast Carcinoma vs. Normal	0.000411	6	Top 10% Over-expressed
		Invasive Ductal Breast Carcinoma - Dead at 3 Years	0.000979	17.8	Top 1% Over-expressed
		Invasive Ductal Breast Carcinoma - Dead at 5 Years	0.000979	17.8	Top 1% Over-expressed
		Invasive Ductal Breast Carcinoma - ERBB2/ER/PR Negative	0.000979	17.8	Top 1% Over-expressed
		Invasive Ductal Breast Carcinoma - Estrogen Receptor Positive	0.000979	17.8	Top 1% Under-expressed
		Invasive Ductal Breast Carcinoma - Progesterone Receptor Positive	0.002	4.9	Top 10% Under-expressed
		Breast Adenocarcinoma Type: Lobular Breast Carcinoma	0.003	6.4	Top 5% Under-expressed
		Invasive Ductal Breast Carcinoma - High Grade	0.003	6.4	Top 5% Over-expressed
	Bittner Breast	Ductal Breast Carcinoma - Estrogen Receptor Positive	0.002	5.3	Top 10% Under-expressed
		Breast Adenocarcinoma Type: Lobular Breast Carcinoma	0.002	6.8	Top 5% Under-expressed
		Ductal Breast Carcinoma - ERBB2/ER/PR Negative	0.002	6.8	Top 5% Over-expressed
		Ductal Breast Carcinoma - High Grade	0.009	4.2	Top 10% Over-expressed
	Miyake Breast	Breast Carcinoma - High Grade	0.009	4.2	Top 10% Over-expressed
	Desmedt Breast	Breast Adenocarcinoma Type: Lobular Breast Carcinoma	0.002	7.4	Top 5% Under-expressed
		Invasive Ductal Breast Carcinoma - Estrogen Receptor Positive	0.006	4.5	Top 10% Under-expressed
		Invasive Ductal Breast Carcinoma - High Grade	0.006	4.5	Top 10% Over-expressed
	Hatzis Breast	Invasive Breast Carcinoma - Progesterone Receptor Positive	0.006	4.5	Top 10% Under-expressed
	TCGA Breast	Breast Adenocarcinoma Type: Mixed Lobular and Ductal Breast Carcinoma	5.84e-05	7.4	Top 10% Under-expressed
	MA BREAST 4	Ductal Breast Carcinoma in Situ Stroma	0.009	4.2	Top 10% Under-expressed
Epigenetics - DNA Hydroxymethylation	Tabchy Breast	Breast Adenocarcinoma Type: Ductal Breast Carcinoma	0.002	10.9	Top 5% Over-expressed
		Breast Adenocarcinoma Type: Lobular Breast Carcinoma	0.003	7.5	Top 10% Under-expressed
	Curtis Breast	Invasive Ductal Breast Carcinoma	1.94e-05	16.4	Top 5% Over-expressed
		Invasive Ductal Breast Carcinoma - Dead at 3 Years	0.000259	30.3	Top 1% Over-expressed
		Invasive Ductal Breast Carcinoma - Dead at 5 Years	0.000259	30.3	Top 1% Over-expressed
		Invasive Ductal Breast Carcinoma - ERBB2/ER/PR Negative	0.000259	30.3	Top 1% Over-expressed
		Invasive Ductal Breast Carcinoma - Estrogen Receptor Positive	0.000259	30.3	Top 1% Under-expressed
		Breast Adenocarcinoma Type: Ductal Breast Carcinoma	0.000283	11.9	Top 5% Over-expressed
		Invasive Ductal Breast Carcinoma - High Grade	0.000283	11.9	Top 5% Over-expressed
		Invasive Breast Carcinoma - Progesterone Receptor Positive	0.000914	7.7	Top 10% Under-expressed
		Medullary Breast Carcinoma vs. Normal	0.000914	7.7	Top 10% Over-expressed
		Breast Adenocarcinoma Type: Lobular Breast Carcinoma	0.003	8.5	Top 5% Under-expressed
		Invasive Lobular Breast Carcinoma - ERBB2/ER/PR Negative	0.003	8.5	Top 5% Over-expressed
		Breast Adenocarcinoma Type: Mucinous Breast Carcinoma	0.006	5.6	Top 10% Under-expressed
		Invasive Lobular Breast Carcinoma - Estrogen Receptor Positive	0.006	5.6	Top 10% Under-expressed
	Bittner Breast	Breast Adenocarcinoma Type: Lobular Breast Carcinoma	9.84e-05	10.5	Top 10% Under-expressed
		Ductal Breast Carcinoma - Estrogen Receptor Positive	9.84e-05	10.5	Top 10% Under-expressed
		Breast Adenocarcinoma Type: Ductal Breast Carcinoma	0.000914	7.7	Top 10% Over-expressed
		Ductal Breast Carcinoma - High Grade	0.000914	7.7	Top 10% Over-expressed
		Ductal Breast Carcinoma - Progesterone Receptor Positive	0.003	8.5	Top 5% Under-expressed
	Yu Breast 3	Breast Carcinoma - High Grade	0.007	7	Top 10% Over-expressed
	Miyake Breast	Breast Carcinoma - ERBB2/ER/PR Negative	0.000914	7.7	Top 10% Over-expressed
		Breast Carcinoma - Estrogen Receptor Positive	0.006	5.6	Top 10% Under-expressed
	Desmedt Breast	Breast Adenocarcinoma Type: Ductal Breast Carcinoma	0.000151	38.1	Top 1% Over-expressed
		Breast Adenocarcinoma Type: Lobular Breast Carcinoma	0.000293	10.9	Top 10% Under-expressed
		Invasive Ductal Breast Carcinoma - Estrogen Receptor Positive	0.000293	10.9	Top 10% Under-expressed
		Invasive Ductal Breast Carcinoma - High Grade	0.002	10.9	Top 5% Over-expressed
	TCGA Breast	Invasive Ductal Breast Carcinoma - Progesterone Receptor Positive	0.000282	12	Top 5% Under-expressed
		Breast Adenocarcinoma Type: Mixed Lobular and Ductal Breast Carcinoma	0.000908	7.7	Top 10% Under-expressed
		Breast Adenocarcinoma Type: Ductal Breast Carcinoma	0.006	5.6	Top 10% Over-expressed
		Invasive Ductal Breast Carcinoma - ERBB2/ER/PR Negative	0.006	5.6	Top 10% Over-expressed
		Invasive Ductal Breast Carcinoma - Estrogen Receptor Positive	0.006	5.6	Top 10% Under-expressed
	MA BREAST 4	Ductal Breast Carcinoma in Situ Epithelia - Progesterone Receptor Positive	0.006	5.6	Top 10% Under-expressed
		Ductal Breast Carcinoma in Situ Stroma - Progesterone Receptor Positive	0.006	5.6	Top 10% Under-expressed
Epigenetics - DNA Methylation	Tabchy Breast	Invasive Ductal Breast Carcinoma - High Black's Nuclear Grade	0.003	8.5	Top 5% Over-expressed
	Curtis Breast	Breast Adenocarcinoma Type: Ductal Breast Carcinoma	3.25e-05	14.3	Top 5% Over-expressed
		Invasive Ductal Breast Carcinoma - TP53 Mutation	3.25e-05	14.3	Top 5% Over-expressed
		Invasive Ductal Breast Carcinoma - Dead at 3 Years	0.00018	9	Top 10% Over-expressed
		Breast Adenocarcinoma Type: Mixed Lobular and Ductal Breast Carcinoma	0.000327	27.5	Top 1% Under-expressed
		Invasive Ductal Breast Carcinoma - Dead at 5 Years	0.000327	27.5	Top 1% Over-expressed
		Invasive Ductal Breast Carcinoma - ERBB2/ER/PR Negative	0.000327	27.5	Top 1% Over-expressed
		Invasive Ductal Breast Carcinoma - Estrogen Receptor Positive	0.000327	27.5	Top 1% Under-expressed
		Invasive Ductal Breast Carcinoma - High Grade	0.000423	10.6	Top 5% Over-expressed
		Invasive Lobular Breast Carcinoma - ERBB2/ER/PR Negative	0.000423	10.6	Top 5% Over-expressed
		Breast Adenocarcinoma Type: Lobular Breast Carcinoma	0.001	6.8	Top 10% Under-expressed
		Breast Adenocarcinoma Type: Mucinous Breast Carcinoma	0.001	6.8	Top 10% Under-expressed
		Breast Adenocarcinoma Type: Tubular Breast Carcinoma	0.001	6.8	Top 10% Under-expressed
		Invasive Breast Carcinoma - High Grade	0.001	6.8	Top 10% Over-expressed
		Invasive Breast Carcinoma - Progesterone Receptor Positive	0.001	6.8	Top 10% Under-expressed
		Invasive Ductal Breast Carcinoma - Progesterone Receptor Positive	0.001	6.8	Top 10% Under-expressed
		Invasive Lobular Breast Carcinoma - Estrogen Receptor Positive	0.001	6.8	Top 10% Under-expressed
		Medullary Breast Carcinoma vs. Normal	0.004	7.6	Top 5% Over-expressed
		Medullary Breast Carcinoma - Estrogen Receptor Positive	0.009	5	Top 10% Under-expressed
	Bittner Breast	Breast Adenocarcinoma Type: Ductal Breast Carcinoma	7.99e-06	14.5	Top 10% Over-expressed
		Breast Adenocarcinoma Type: Lobular Breast Carcinoma	7.99e-06	14.5	Top 10% Under-expressed
		Ductal Breast Carcinoma - Estrogen Receptor Positive	7.99e-06	14.5	Top 10% Under-expressed
		Ductal Breast Carcinoma - High Grade	9.84e-05	10.5	Top 10% Over-expressed
		Ductal Breast Carcinoma - Progesterone Receptor Positive	0.000914	7.7	Top 10% Under-expressed
	Yu Breast 3	Breast Carcinoma - High Grade	0.001	11.4	Top 5% Over-expressed
	Miyake Breast	Breast Carcinoma - High Grade	9.84e-05	10.5	Top 10% Over-expressed
		Breast Carcinoma - ERBB2/ER/PR Negative	0.000914	7.7	Top 10% Over-expressed
		Breast Carcinoma - Paclitaxel + FEC Responder	0.006	5.6	Top 10% Over-expressed
	Desmedt Breast	Breast Adenocarcinoma Type: Lobular Breast Carcinoma	9.79e-05	10.6	Top 10% Under-expressed
		Invasive Ductal Breast Carcinoma - High Grade	0.000283	12	Top 5% Over-expressed
		Invasive Ductal Breast Carcinoma - Estrogen Receptor Positive	0.000911	7.7	Top 10% Under-expressed
	Hatzis Breast	Invasive Breast Carcinoma - High Grade	0.000283	12	Top 5% Over-expressed
		Invasive Breast Carcinoma - Progesterone Receptor Positive	0.000911	7.7	Top 10% Under-expressed
		Invasive Breast Carcinoma - ERBB2/ER/PR Negative	0.006	5.6	Top 10% Over-expressed
		Invasive Breast Carcinoma - Estrogen Receptor Positive	0.006	5.6	Top 10% Under-expressed
	TCGA Breast	Breast Adenocarcinoma Type: Ductal Breast Carcinoma	0.00042	10.6	Top 5% Over-expressed
		Invasive Ductal Breast Carcinoma - Estrogen Receptor Positive	0.00042	10.6	Top 5% Under-expressed
		Invasive Ductal Breast Carcinoma - Progesterone Receptor Positive	0.00042	10.6	Top 5% Under-expressed
		Breast Adenocarcinoma Type: Lobular Breast Carcinoma	0.001	6.8	Top 10% Under-expressed
		Breast Adenocarcinoma Type: Mixed Lobular and Ductal Breast Carcinoma	0.001	6.8	Top 10% Under-expressed
		Invasive Ductal Breast Carcinoma - ERBB2/ER/PR Negative	0.001	6.8	Top 10% Over-expressed
	MA BREAST 4	Ductal Breast Carcinoma in Situ Epithelia - Progesterone Receptor Positive	0.001	6.8	Top 10% Under-expressed
Epigenetics - Histone Deubiquitination	Tabchy Breast	Invasive Ductal Breast Carcinoma - High Black's Nuclear Grade	0.002	10.9	Top 5% Over-expressed
	Curtis Breast	Invasive Ductal Breast Carcinoma - TP53 Mutation	0.000182	13.6	Top 5% Over-expressed
		Invasive Ductal Breast Carcinoma - Dead at 3 Years	0.0002	33.6	Top 1% Over-expressed
		Invasive Ductal Breast Carcinoma - Dead at 5 Years	0.0002	33.6	Top 1% Over-expressed
		Invasive Ductal Breast Carcinoma - ERBB2/ER/PR Negative	0.0002	33.6	Top 1% Over-expressed
		Invasive Ductal Breast Carcinoma - Estrogen Receptor Positive	0.0002	33.6	Top 1% Under-expressed
		Breast Adenocarcinoma Type: Ductal Breast Carcinoma	0.002	9.5	Top 5% Over-expressed
		Breast Adenocarcinoma Type: Lobular Breast Carcinoma	0.002	9.5	Top 5% Under-expressed
		Breast Adenocarcinoma Type: Mixed Lobular and Ductal Breast Carcinoma	0.002	9.5	Top 5% Under-expressed
		Invasive Ductal Breast Carcinoma	0.002	9.5	Top 5% Over-expressed
		Invasive Lobular Breast Carcinoma - ERBB2/ER/PR Negative	0.002	9.5	Top 5% Over-expressed
		Invasive Breast Carcinoma - Progesterone Receptor Positive	0.004	6.4	Top 10% Under-expressed
		Invasive Lobular Breast Carcinoma - Estrogen Receptor Positive	0.004	6.4	Top 10% Under-expressed
	Bittner Breast	Breast Adenocarcinoma Type: Ductal Breast Carcinoma	0.000538	9	Top 10% Over-expressed
		Breast Adenocarcinoma Type: Lobular Breast Carcinoma	0.000538	9	Top 10% Under-expressed
		Ductal Breast Carcinoma - Estrogen Receptor Positive	0.000538	9	Top 10% Under-expressed
		Ductal Breast Carcinoma - ERBB2/ER/PR Negative	0.002	9.5	Top 5% Over-expressed
		Ductal Breast Carcinoma - Progesterone Receptor Positive	0.002	9.5	Top 5% Under-expressed
		Ductal Breast Carcinoma - High Grade	0.004	6.4	Top 10% Over-expressed
	Yu Breast 3	Breast Carcinoma - High Grade	0.007	9.6	Top 5% Over-expressed
	Miyake Breast	Breast Carcinoma - ERBB2/ER/PR Negative	0.000538	9	Top 10% Over-expressed
		Breast Carcinoma - High Grade	0.000538	9	Top 10% Over-expressed
	Hatzis Breast	Invasive Breast Carcinoma - ERBB2/ER/PR Negative	0.002	10.9	Top 5% Over-expressed
		Invasive Breast Carcinoma - High Grade	0.002	10.9	Top 5% Over-expressed
		Invasive Breast Carcinoma - Progesterone Receptor Positive	0.002	10.9	Top 5% Under-expressed
	TCGA Breast	Invasive Ductal Breast Carcinoma - ERBB2/ER/PR Negative	0.002	9.6	Top 5% Over-expressed
		Breast Adenocarcinoma Type: Mixed Lobular and Ductal Breast Carcinoma	0.004	6.5	Top 10% Under-expressed
	MA BREAST 4	Ductal Breast Carcinoma in Situ Stroma - ERBB2 Positive	0.000182	13.7	Top 5% Under-expressed
Epigenetics - Histone Acetylation	Curtis Breast	Invasive Ductal Breast Carcinoma - Dead at 3 Years	0.007	4.4	Top 1% Over-expressed
		Invasive Ductal Breast Carcinoma - Dead at 1 Year	0.007	1.9	Top 10% Over-expressed
	Bittner Breast	Ductal Breast Carcinoma - High Grade	0.006	2	Top 10% Over-expressed
		Ductal Breast Carcinoma - Progesterone Receptor Positive	0.006	4.5	Top 1% Under-expressed
	Miyake Breast	Breast Carcinoma - High Grade	0.002	2.6	Top 5% Over-expressed
		Breast Carcinoma - ERBB2/ER/PR Negative	0.006	2	Top 10% Over-expressed
	TCGA Breast	Breast Adenocarcinoma Type: Mixed Lobular and Ductal Breast Carcinoma	0.004	2	Top 10% Under-expressed
	MA BREAST 4	Ductal Breast Carcinoma in Situ Stroma - Progesterone Receptor Positive	0.000631	2.3	Top 10% Under-expressed
Epigenetics - Histone Citrullination	Curtis Breast	Breast Adenocarcinoma Type: Mixed Lobular and Ductal Breast Carcinoma	0.000182	13.6	Top 5% Under-expressed
		Invasive Ductal Breast Carcinoma - TP53 Mutation	0.000182	13.6	Top 5% Over-expressed
		Invasive Ductal Breast Carcinoma - Dead at 3 Years	0.0002	33.6	Top 1% Over-expressed
		Invasive Ductal Breast Carcinoma - Dead at 5 Years	0.0002	33.6	Top 1% Over-expressed
		Invasive Ductal Breast Carcinoma - ERBB2/ER/PR Negative	0.0002	33.6	Top 1% Over-expressed
		Invasive Ductal Breast Carcinoma - Estrogen Receptor Positive	0.0002	33.6	Top 1% Under-expressed
		Breast Adenocarcinoma Type: Ductal Breast Carcinoma	0.002	9.5	Top 5% Over-expressed
		Breast Adenocarcinoma Type: Lobular Breast Carcinoma	0.002	9.5	Top 5% Under-expressed
		Invasive Ductal Breast Carcinoma - High Grade	0.002	9.5	Top 5% Over-expressed
		Invasive Lobular Breast Carcinoma - ERBB2/ER/PR Negative	0.002	9.5	Top 5% Over-expressed
		Invasive Lobular Breast Carcinoma - TP53 Mutation	0.002	9.5	Top 5% Over-expressed
		Breast Adenocarcinoma Type: Mucinous Breast Carcinoma	0.004	6.4	Top 10% Under-expressed
		Invasive Breast Carcinoma - Progesterone Receptor Positive	0.004	6.4	Top 10% Under-expressed
		Invasive Lobular Breast Carcinoma - Estrogen Receptor Positive	0.004	6.4	Top 10% Under-expressed
	Bittner Breast	Ductal Breast Carcinoma - Estrogen Receptor Positive	0.000538	9	Top 10% Under-expressed
		Breast Adenocarcinoma Type: Lobular Breast Carcinoma	0.002	9.5	Top 5% Under-expressed
	Yu Breast 3	Breast Carcinoma - High Grade	0.007	9.6	Top 5% Over-expressed
	Miyake Breast	Breast Carcinoma - ERBB2/ER/PR Negative	0.000538	9	Top 10% Over-expressed
		Breast Carcinoma - Estrogen Receptor Positive	0.000538	9	Top 10% Under-expressed
		Breast Carcinoma - High Grade	0.000538	9	Top 10% Over-expressed
		Breast Carcinoma - Progesterone Receptor Positive	0.000538	9	Top 10% Under-expressed
	Desmedt Breast	Breast Adenocarcinoma Type: Ductal Breast Carcinoma	0.000151	38.1	Top 1% Over-expressed
		Breast Adenocarcinoma Type: Lobular Breast Carcinoma	0.003	7.5	Top 10% Under-expressed
		Breast Carcinoma - High Grade	0.003	7.5	Top 10% Over-expressed
	TCGA Breast	Invasive Ductal Breast Carcinoma - ERBB2/ER/PR Negative	0.002	9.6	Top 5% Over-expressed
		Invasive Ductal Breast Carcinoma - Estrogen Receptor Positive	0.002	9.6	Top 5% Under-expressed
		Invasive Ductal Breast Carcinoma - Progesterone Receptor Positive	0.002	9.6	Top 5% Under-expressed
		Breast Adenocarcinoma Type: Mixed Lobular and Ductal Breast Carcinoma	0.004	6.5	Top 10% Under-expressed
	MA BREAST 4	Ductal Breast Carcinoma in Situ Epithelia - Progesterone Receptor Positive	0.004	6.4	Top 10% Under-expressed
Epigenetics - Histone Phosphorylation	Tabchy Breast	Invasive Ductal Breast Carcinoma - High Black's Nuclear Grade	0.000233	10.1	Top 1% Over-expressed
		Breast Adenocarcinoma Type: Ductal Breast Carcinoma	0.006	3.2	Top 5% Over-expressed
		Breast Adenocarcinoma Type: Lobular Breast Carcinoma	0.008	2.5	Top 10% Under-expressed
	Curtis Breast	Invasive Ductal Breast Carcinoma - High Grade	3.32e-09	7.6	Top 5% Over-expressed
		Invasive Ductal Breast Carcinoma - TP53 Mutation	3.32e-09	7.6	Top 5% Over-expressed
		Invasive Ductal Breast Carcinoma - Dead at 3 Years	7.64e-09	18.4	Top 1% Over-expressed
		Invasive Ductal Breast Carcinoma - Dead at 5 Years	7.64e-09	18.4	Top 1% Over-expressed
		Breast Adenocarcinoma Type: Ductal Breast Carcinoma	2.51e-08	7	Top 5% Over-expressed
		Invasive Ductal Breast Carcinoma - ERBB2/ER/PR Negative	1.38e-07	15.9	Top 1% Over-expressed
		Invasive Ductal Breast Carcinoma - Estrogen Receptor Positive	1.38e-07	15.9	Top 1% Under-expressed
		Breast Adenocarcinoma Type: Lobular Breast Carcinoma	1.52e-07	4.9	Top 10% Under-expressed
		Breast Adenocarcinoma Type: Medullary Breast Carcinoma	7.39e-07	4.5	Top 10% Over-expressed
		Breast Adenocarcinoma Type: Mucinous Breast Carcinoma	7.39e-07	4.5	Top 10% Under-expressed
		Invasive Ductal Breast Carcinoma - Progesterone Receptor Positive	3.34e-06	4.2	Top 10% Under-expressed
		Breast Adenocarcinoma Type: Mixed Lobular and Ductal Breast Carcinoma	0.000196	3.3	Top 10% Under-expressed
		Invasive Ductal Breast Carcinoma - ERBB2 Positive	0.000196	3.3	Top 10% Over-expressed
		Invasive Breast Carcinoma - Progesterone Receptor Positive	0.00065	3	Top 10% Under-expressed
		Invasive Lobular Breast Carcinoma - Estrogen Receptor Positive	0.002	2.8	Top 10% Under-expressed
		Invasive Lobular Breast Carcinoma - ERBB2/ER/PR Negative	0.003	3.4	Top 5% Over-expressed
		Invasive Breast Carcinoma - High Grade	0.006	2.5	Top 10% Over-expressed
		Invasive Ductal Breast Carcinoma - Dead at 1 Year	0.006	2.5	Top 10% Over-expressed
	Bittner Breast	Breast Adenocarcinoma Type: Ductal Breast Carcinoma	5.78e-09	7.3	Top 5% Over-expressed
		Ductal Breast Carcinoma - High Grade	5.83e-08	5	Top 10% Over-expressed
		Breast Adenocarcinoma Type: Lobular Breast Carcinoma	2.77e-07	6.1	Top 5% Under-expressed
		Ductal Breast Carcinoma - Estrogen Receptor Positive	2.89e-07	4.6	Top 10% Under-expressed
		Ductal Breast Carcinoma - Progesterone Receptor Positive	1.33e-06	4.3	Top 10% Under-expressed
		Ductal Breast Carcinoma - ERBB2/ER/PR Negative	4.83e-05	4.6	Top 5% Over-expressed
	Yu Breast 3	Breast Carcinoma - High Grade	5.07e-05	4.1	Top 10% Over-expressed
	Miyake Breast	Breast Carcinoma - High Grade	1.94e-09	5.7	Top 10% Over-expressed
		Breast Carcinoma - Paclitaxel + FEC Responder	5.74e-06	4	Top 10% Over-expressed
		Breast Carcinoma - Estrogen Receptor Positive	0.003	2.6	Top 10% Under-expressed
		Breast Carcinoma - ERBB2/ER/PR Negative	0.007	2.4	Top 10% Over-expressed
	Desmedt Breast	Invasive Ductal Breast Carcinoma - High Grade	4.62e-06	4.3	Top 10% Over-expressed
		Invasive Ductal Breast Carcinoma - Estrogen Receptor Positive	7.87e-05	3.6	Top 10% Under-expressed
		Invasive Ductal Breast Carcinoma - Recurrence at 3 Years	7.87e-05	3.6	Top 10% Over-expressed
		Breast Adenocarcinoma Type: Lobular Breast Carcinoma	0.002	3.7	Top 5% Under-expressed
	Hatzis Breast	Invasive Breast Carcinoma - Metastatic Event at 1 Year	0.002	7.8	Top 1% Over-expressed
		Invasive Breast Carcinoma - ERBB2/ER/PR Negative	0.006	3.2	Top 5% Over-expressed
		Invasive Breast Carcinoma - Estrogen Receptor Positive	0.006	3.2	Top 5% Under-expressed
		Invasive Breast Carcinoma - Progesterone Receptor Positive	0.006	3.2	Top 5% Under-expressed
	TCGA Breast	Breast Adenocarcinoma Type: Ductal Breast Carcinoma	4.11e-08	6.7	Top 5% Over-expressed
		Breast Adenocarcinoma Type: Lobular Breast Carcinoma	5.64e-06	4	Top 10% Under-expressed
		Invasive Ductal Breast Carcinoma - ERBB2/ER/PR Negative	5.64e-06	4	Top 10% Over-expressed
		Invasive Ductal Breast Carcinoma - Progesterone Receptor Positive	2.26e-05	3.7	Top 10% Under-expressed
		Breast Adenocarcinoma Type: Mixed Lobular and Ductal Breast Carcinoma	8.42e-05	3.4	Top 10% Under-expressed
		Invasive Ductal Breast Carcinoma - Estrogen Receptor Positive	0.000221	4.1	Top 5% Under-expressed
	MA BREAST 4	Ductal Breast Carcinoma in Situ Epithelia - Progesterone Receptor Positiv	0.003	2.6	Top 10% Under-expressed
Epigenetics - Histone Sumoylation And Glcnacylation	Curtis Breast	Invasive Ductal Breast Carcinoma - TP53 Mutation	6.29e-05	19.1	Top 5% Over-expressed
		Invasive Ductal Breast Carcinoma - Dead at 3 Years	0.000111	43.3	Top 1% Over-expressed
		Invasive Ductal Breast Carcinoma - Dead at 5 Years	0.000111	43.3	Top 1% Over-expressed
		Invasive Ductal Breast Carcinoma - ERBB2/ER/PR Negative	0.000111	43.3	Top 1% Over-expressed
		Invasive Ductal Breast Carcinoma - Estrogen Receptor Positive	0.000111	43.3	Top 1% Under-expressed
		Breast Adenocarcinoma Type: Ductal Breast Carcinoma	0.001	12.7	Top 5% Over-expressed
		Breast Adenocarcinoma Type: Lobular Breast Carcinoma	0.001	12.7	Top 5% Under-expressed
		Breast Adenocarcinoma Type: Mixed Lobular and Ductal Breast Carcinoma	0.001	12.7	Top 5% Under-expressed
		Invasive Ductal Breast Carcinoma - High Grade	0.001	12.7	Top 5% Over-expressed
		Invasive Lobular Breast Carcinoma - ERBB2/ER/PR Negative	0.001	12.7	Top 5% Over-expressed
		Invasive Breast Carcinoma - Progesterone Receptor Positive	0.002	9	Top 10% Under-expressed
		Invasive Lobular Breast Carcinoma - Estrogen Receptor Positive	0.002	9	Top 10% Under-expressed
	Bittner Breast	Breast Adenocarcinoma Type: Lobular Breast Carcinoma	0.002	10.9	Top 5% Under-expressed
		Ductal Breast Carcinoma - Estrogen Receptor Positive	0.003	7.5	Top 10% Under-expressed
	Yu Breast 3	Breast Carcinoma - Estrogen Receptor Positive	0.004	8.8	Top 10% Under-expressed
		Breast Carcinoma - High Grade	0.005	11	Top 5% Over-expressed
	Miyake Breast	Breast Carcinoma - ERBB2/ER/PR Negative	2.27e-05	15.8	Top 10% Over-expressed
		Breast Carcinoma - High Grade	0.003	7.5	Top 10% Over-expressed
	TCGA Breast	Breast Adenocarcinoma Type: Mixed Lobular and Ductal Breast Carcinoma	0.000291	10.8	Top 10% Under-expressed
Epigenetics - Histone Ubiquitination	Tabchy Breast	Breast Adenocarcinoma Type: Ductal Breast Carcinoma	0.006	3.3	Top 5% Over-expressed
	Curtis Breast	Breast Adenocarcinoma Type: Lobular Breast Carcinoma	0.001	3.5	Top 5% Under-expressed
		Breast Adenocarcinoma Type: Mucinous Breast Carcinoma	0.001	3.5	Top 5% Under-expressed
		Invasive Ductal Breast Carcinoma - Dead at 1 Year	0.001	3.5	Top 5% Over-expressed
		Invasive Ductal Breast Carcinoma - TP53 Mutation	0.001	3.5	Top 5% Over-expressed
		Invasive Ductal Breast Carcinoma - Dead at 5 Years	0.004	6.6	Top 1% Over-expressed
		Invasive Ductal Breast Carcinoma - High Grade	0.005	3.1	Top 5% Over-expressed
	Bittner Breast	Breast Adenocarcinoma Type: Ductal Breast Carcinoma	0.000198	3.1	Top 10% Over-expressed
		Ductal Breast Carcinoma - High Grade	0.000198	3.1	Top 10% Over-expressed
		Ductal Breast Carcinoma - Estrogen Receptor Positive	0.002	2.7	Top 10% Under-expressed
		Breast Adenocarcinoma Type: Lobular Breast Carcinoma	0.005	2.4	Top 10% Under-expressed
	Yu Breast 3	Breast Carcinoma - High Grade	0.000194	5.1	Top 5% Over-expressed
	Desmedt Breast	Invasive Ductal Breast Carcinoma - High Grade	0.002	2.8	Top 10% Over-expressed
Epigenetics - mRNA Degradation	Tabchy Breast	Invasive Ductal Breast Carcinoma - High Black's Nuclear Grade	0.002	6	Top 10% Over-expressed
		Breast Adenocarcinoma Type: Ductal Breast Carcinoma	0.005	6.9	Top 5% Over-expressed
	Curtis Breast	Invasive Ductal Breast Carcinoma - TP53 Mutation	1.13e-05	10.2	Top 10% Over-expressed
		Invasive Ductal Breast Carcinoma - High Grade	0.000104	8	Top 10% Over-expressed
		Breast Adenocarcinoma Type: Ductal Breast Carcinoma	0.000118	10.4	Top 5% Over-expressed
		Breast Adenocarcinoma Type: Lobular Breast Carcinoma	0.000118	10.4	Top 5% Under-expressed
		Medullary Breast Carcinoma vs. Normal	0.000118	10.4	Top 5% Over-expressed
		Invasive Ductal Breast Carcinoma - Dead at 3 Years	0.000597	21.6	Top 1% Over-expressed
		Invasive Ductal Breast Carcinoma - Dead at 5 Years	0.000597	21.6	Top 1% Over-expressed
		Invasive Ductal Breast Carcinoma - ERBB2/ER/PR Negative	0.000597	21.6	Top 1% Over-expressed
		Invasive Ductal Breast Carcinoma - Estrogen Receptor Positive	0.000597	21.6	Top 1% Under-expressed
		Breast Adenocarcinoma Type: Mixed Lobular and Ductal Breast Carcinoma	0.001	8	Top 5% Under-expressed
		Invasive Lobular Breast Carcinoma - Estrogen Receptor Positive	0.005	4.9	Top 10% Under-expressed
		Invasive Breast Carcinoma - High Grade	0.009	5.9	Top 5% Over-expressed
		Invasive Ductal and Invasive Lobular Breast Carcinoma - Dead at 5 Years	0.009	5.9	Top 5% Over-expressed
		Invasive Ductal Breast Carcinoma - Progesterone Receptor Positive	0.009	5.9	Top 5% Under-expressed
		Invasive Lobular Breast Carcinoma - ERBB2/ER/PR Negative	0.009	5.9	Top 5% Over-expressed
	Bittner Breast	Breast Adenocarcinoma Type: Ductal Breast Carcinoma	0.000777	6.3	Top 10% Over-expressed
		Ductal Breast Carcinoma - High Grade	0.000777	6.3	Top 10% Over-expressed
		Breast Adenocarcinoma Type: Lobular Breast Carcinoma	0.001	8	Top 5% Under-expressed
	Yu Breast 3	Breast Carcinoma - High Grade	0.002	9.4	Top 5% Over-expressed
	Miyake Breast	Breast Carcinoma - ERBB2/ER/PR Negative	0.005	4.9	Top 10% Over-expressed
	Desmedt Breast	Breast Adenocarcinoma Type: Ductal Breast Carcinoma	0.000405	25.4	Top 1% Over-expressed
		Invasive Ductal Breast Carcinoma - High Grade	0.005	6.9	Top 5% Over-expressed
	Hatzis Breast	Invasive Breast Carcinoma - High Grade	0.005	6.9	Top 5% Over-expressed
	TCGA Breast	Breast Adenocarcinoma Type: Ductal Breast Carcinoma	0.001	8	Top 5% Over-expressed
		Breast Adenocarcinoma Type: Mixed Lobular and Ductal Breast Carcinoma	0.005	4.9	Top 10% Under-expressed
Epigenetics - mRNA Editing	Tabchy Breast	Invasive Ductal Breast Carcinoma - High Black's Nuclear Grade	0.000498	7	Top 10% Over-expressed
	Curtis Breast	Invasive Ductal Breast Carcinoma - Dead at 3 Years	2.62e-05	29	Top 1% Over-expressed
		Invasive Ductal Breast Carcinoma - Dead at 5 Years	2.62e-05	29	Top 1% Over-expressed
		Breast Adenocarcinoma Type: Lobular Breast Carcinoma	0.000169	9.6	Top 5% Under-expressed
		Breast Adenocarcinoma Type: Medullary Breast Carcinoma	0.000169	9.6	Top 5% Over-expressed
		Invasive Ductal Breast Carcinoma - High Grade	0.000169	9.6	Top 5% Over-expressed
		Invasive Ductal Breast Carcinoma - TP53 Mutation	0.000169	9.6	Top 5% Over-expressed
		Medullary Breast Carcinoma vs. Normal	0.000172	7.2	Top 10% Over-expressed
		Invasive Ductal Breast Carcinoma - ERBB2/ER/PR Negative	0.000711	20.2	Top 1% Over-expressed
		Invasive Ductal Breast Carcinoma - Estrogen Receptor Positive	0.000711	20.2	Top 1% Under-expressed
		Invasive Ductal Breast Carcinoma - Progesterone Receptor Positive	0.001	5.7	Top 10% Under-expressed
		Medullary Breast Carcinoma - Estrogen Receptor Positive	0.001	5.7	Top 10% Under-expressed
		Medullary Breast Carcinoma - Progesterone Receptor Positive	0.006	4.5	Top 10% Under-expressed
	Bittner Breast	Ductal Breast Carcinoma - Estrogen Receptor Positive	0.000104	8	Top 10% Under-expressed
		Breast Adenocarcinoma Type: Lobular Breast Carcinoma	0.000118	10.4	Top 5% Under-expressed
		Ductal Breast Carcinoma - ERBB2/ER/PR Negative	0.000118	10.4	Top 5% Over-expressed
		Ductal Breast Carcinoma - Progesterone Receptor Positive	0.000597	21.6	Top 1% Under-expressed
		Ductal Breast Carcinoma - High Grade	0.000777	6.3	Top 10% Over-expressed
		Breast Adenocarcinoma Type: Ductal Breast Carcinoma	0.005	4.9	Top 10% Over-expressed
	Yu Breast 3	Breast Carcinoma - High Grade	0.005	5.6	Top 10% Over-expressed
	Miyake Breast	Breast Carcinoma - High Grade	0.000777	6.3	Top 10% Over-expressed
		Breast Carcinoma - ERBB2/ER/PR Negative	0.005	4.9	Top 10% Over-expressed
		Breast Carcinoma - Estrogen Receptor Positive	0.005	4.9	Top 10% Under-expressed
	Desmedt Breast	Breast Adenocarcinoma Type: Lobular Breast Carcinoma	0.000498	7	Top 10% Under-expressed
		Invasive Ductal Breast Carcinoma - Estrogen Receptor Positive	0.000498	7	Top 10% Under-expressed
		Invasive Ductal Breast Carcinoma - High Grade	0.000498	7	Top 10% Over-expressed
		Breast Carcinoma - High Grade	0.003	5.4	Top 10% Over-expressed
	Hatzis Breast	Invasive Breast Carcinoma - Progesterone Receptor Positive	0.000498	7	Top 10% Under-expressed
		Invasive Breast Carcinoma - ERBB2/ER/PR Negative	0.000846	8.7	Top 5% Over-expressed
		Invasive Breast Carcinoma - Estrogen Receptor Positive	0.000846	8.7	Top 5% Under-expressed
		Invasive Breast Carcinoma - High Grade	0.000846	8.7	Top 5% Over-expressed
		Invasive Breast Carcinoma - Metastatic Event at 1 Year	0.007	6.4	Top 5% Over-expressed
	TCGA Breast	Breast Adenocarcinoma Type: Mixed Lobular and Ductal Breast Carcinoma	1.98e-06	11.3	Top 10% Under-expressed
		Breast Adenocarcinoma Type: Lobular Breast Carcinoma	0.001	5.8	Top 10% Under-expressed
		Invasive Ductal Breast Carcinoma - Progesterone Receptor Positive	0.006	4.5	Top 10% Under-expressed
	MA BREAST 4	Ductal Breast Carcinoma in Situ Epithelia - Progesterone Receptor Positive	0.005	4.9	Top 10% Under-expressed
		Ductal Breast Carcinoma in Situ Stroma - Progesterone Receptor Positive	0.005	4.9	Top 10% Under-expressed
Epigenetics - Transcription Factor Activator	Curtis Breast	Invasive Lobular Breast Carcinoma - TP53 Mutation	0.000124	7.9	Top 5% Over-expressed
		Invasive Ductal Breast Carcinoma - TP53 Mutation	0.000949	6.4	Top 5% Over-expressed
		Invasive Lobular Breast Carcinoma - ERBB2/ER/PR Negative	0.000949	6.4	Top 5% Over-expressed
		Invasive Ductal Breast Carcinoma - Dead at 3 Years	0.002	14.4	Top 1% Over-expressed
		Invasive Ductal Breast Carcinoma - Dead at 5 Years	0.002	14.4	Top 1% Over-expressed
		Invasive Ductal Breast Carcinoma - ERBB2/ER/PR Negative	0.002	14.4	Top 1% Over-expressed
		Invasive Ductal Breast Carcinoma - Estrogen Receptor Positive	0.002	14.4	Top 1% Under-expressed
		Breast Adenocarcinoma Type: Ductal Breast Carcinoma	0.006	5	Top 5% Over-expressed
		Breast Adenocarcinoma Type: Mixed Lobular and Ductal Breast Carcinoma	0.006	5	Top 5% Under-expressed
		Invasive Breast Carcinoma - High Grade	0.006	5	Top 5% Over-expressed
		Invasive Lobular Breast Carcinoma - Estrogen Receptor Positive	0.006	5	Top 5% Under-expressed
	Bittner Breast	Breast Adenocarcinoma Type: Lobular Breast Carcinoma	0.006	5	Top 5% Under-expressed
		Ductal Breast Carcinoma - Progesterone Receptor Positive	0.006	5	Top 5% Under-expressed
		Ductal Breast Carcinoma - Estrogen Receptor Positive	0.007	3.7	Top 10% Under-expressed
	Miyake Breast	Breast Carcinoma - ERBB2/ER/PR Negative	0.002	4.5	Top 10% Over-expressed
		Breast Carcinoma - High Grade	0.002	4.5	Top 10% Over-expressed
	TCGA Breast	Breast Adenocarcinoma Type: Mixed Lobular and Ductal Breast Carcinoma	0.002	4.5	Top 10% Under-expressed
Epigenetics - Transcription Factor	Tabchy Breast	Breast Adenocarcinoma Type: Ductal Breast Carcinoma	0.009	5.9	Top 5% Over-expressed
	Curtis Breast	Invasive Ductal Breast Carcinoma - TP53 Mutation	0.000118	10.4	Top 5% Over-expressed
		Invasive Ductal Breast Carcinoma - Dead at 3 Years	0.000597	21.6	Top 1% Over-expressed
		Invasive Ductal Breast Carcinoma - Dead at 5 Years	0.000597	21.6	Top 1% Over-expressed
		Invasive Ductal Breast Carcinoma - ERBB2/ER/PR Negative	0.000597	21.6	Top 1% Over-expressed
		Invasive Ductal Breast Carcinoma - Estrogen Receptor Positive	0.000597	21.6	Top 1% Under-expressed
		Breast Adenocarcinoma Type: Medullary Breast Carcinoma	0.000778	6.3	Top 10% Over-expressed
		Breast Adenocarcinoma Type: Mucinous Breast Carcinoma	0.000778	6.3	Top 10% Under-expressed
		Breast Adenocarcinoma Type: Tubular Breast Carcinoma	0.000778	6.3	Top 10% Under-expressed
		Medullary Breast Carcinoma vs. Normal	0.000778	6.3	Top 10% Over-expressed
		Invasive Ductal Breast Carcinoma - High Grade	0.001	8	Top 5% Over-expressed
		Invasive Lobular Breast Carcinoma - TP53 Mutation	0.001	8	Top 5% Over-expressed
		Breast Adenocarcinoma Type: Ductal Breast Carcinoma	0.005	4.9	Top 10% Over-expressed
		Breast Adenocarcinoma Type: Lobular Breast Carcinoma	0.005	4.9	Top 10% Under-expressed
		Breast Adenocarcinoma Type: Mixed Lobular and Ductal Breast Carcinoma	0.005	4.9	Top 10% Under-expressed
		Invasive Lobular Breast Carcinoma - Estrogen Receptor Positive	0.005	4.9	Top 10% Under-expressed
		Medullary Breast Carcinoma - Estrogen Receptor Positive	0.005	4.9	Top 10% Under-expressed
	Bittner Breast	Breast Adenocarcinoma Type: Lobular Breast Carcinoma	0.000118	10.4	Top 5% Under-expressed
		Ductal Breast Carcinoma - Estrogen Receptor Positive	0.000777	6.3	Top 10% Under-expressed
		Breast Adenocarcinoma Type: Ductal Breast Carcinoma	0.005	4.9	Top 10% Over-expressed
		Ductal Breast Carcinoma - ERBB2/ER/PR Negative	0.009	5.9	Top 5% Over-expressed
		Ductal Breast Carcinoma - Progesterone Receptor Positive	0.009	5.9	Top 5% Under-expressed
	Yu Breast 3	Breast Carcinoma - High Grade	0.007	5.1	Top 10% Over-expressed
	Miyake Breast	Breast Carcinoma - ERBB2/ER/PR Negative	0.005	4.9	Top 10% Over-expressed
		Breast Carcinoma - High Grade	0.005	4.9	Top 10% Over-expressed
	Desmedt Breast	Breast Carcinoma - High Grade	0.000774	6.3	Top 10% Over-expressed
		Invasive Ductal Breast Carcinoma - High Grade	0.009	5.9	Top 5% Over-expressed
	Hatzis Breast	Invasive Breast Carcinoma - High Grade	0.009	5.9	Top 5% Over-expressed
	TCGA Breast	Breast Adenocarcinoma Type: Mixed Lobular and Ductal Breast Carcinoma	0.005	4.9	Top 10% Under-expressed
		Breast Adenocarcinoma Type: Ductal Breast Carcinoma	0.009	5.9	Top 5% Over-expressed
	MA BREAST 4	Ductal Breast Carcinoma in Situ Stroma - ERBB2 Positive	0.005	4.9	Top 10% Under-expressed
Epigenetics - Transcription Factor Repressor	Curtis Breast	Invasive Ductal Breast Carcinoma - TP53 Mutation	9.21e-05	8.4	Top 5% Over-expressed
		Invasive Lobular Breast Carcinoma - TP53 Mutation	0.000743	6.7	Top 5% Over-expressed
		Breast Adenocarcinoma Type: Ductal Breast Carcinoma	0.001	4.8	Top 10% Over-expressed
		Breast Adenocarcinoma Type: Mixed Lobular and Ductal Breast Carcinoma	0.001	4.8	Top 10% Under-expressed
		Medullary Breast Carcinoma - Progesterone Receptor Positive	0.001	4.8	Top 10% Under-expressed
		Invasive Ductal Breast Carcinoma - Dead at 3 Years	0.001	15.1	Top 1% Over-expressed
		Invasive Ductal Breast Carcinoma - Dead at 5 Years	0.001	15.1	Top 1% Over-expressed
		Invasive Ductal Breast Carcinoma - ERBB2/ER/PR Negative	0.001	15.1	Top 1% Over-expressed
		Invasive Ductal Breast Carcinoma - Estrogen Receptor Positive	0.001	15.1	Top 1% Under-expressed
		Breast Adenocarcinoma Type: Lobular Breast Carcinoma	0.005	5.3	Top 5% Under-expressed
		Invasive Ductal Breast Carcinoma - High Grade	0.005	5.3	Top 5% Over-expressed
	Bittner Breast	Breast Adenocarcinoma Type: Lobular Breast Carcinoma	6.45e-06	10.9	Top 5% Under-expressed
		Breast Adenocarcinoma Type: Ductal Breast Carcinoma	0.00087	5.2	Top 10% Over-expressed
		Lobular Breast Carcinoma - Progesterone Receptor Positive	0.004	4.2	Top 10% Over-expressed
	Miyake Breast	Breast Carcinoma - High Grade	2.04e-05	7.5	Top 10% Over-expressed
		Breast Carcinoma - Estrogen Receptor Positive	0.004	5.6	Top 5% Under-expressed
	Hatzis Breast	Breast Adenocarcinoma Type: Mixed Lobular and Ductal Breast Carcinoma	0.002	4.3	Top 10% Under-expressed
		Breast Adenocarcinoma Type: Ductal Breast Carcinoma	0.007	4.8	Top 5% Over-expressed
	MA BREAST 4	Ductal Breast Carcinoma in Situ Epithelia - Progesterone Receptor Positive	0.009	3.5	Top 10% Under-expressed
Epithelial To Mesenchymal Transition (EMT)	Tabchy Breast	Breast Adenocarcinoma Type: Mixed Lobular and Ductal Breast Carcinoma	0.000498	7	Top 10% Under-expressed
		Breast Adenocarcinoma Type: Ductal Breast Carcinoma	0.000846	8.7	Top 5% Over-expressed
		Invasive Ductal Breast Carcinoma - High Black's Nuclear Grade	0.007	6.4	Top 5% Over-expressed
	Curtis Breast	Invasive Breast Carcinoma - Progesterone Receptor Positive	5.83e-06	11.6	Top 10% Under-expressed
		Invasive Ductal Breast Carcinoma - Dead at 3 Years	1.58e-05	33.8	Top 1% Over-expressed
		Invasive Ductal Breast Carcinoma - ERBB2/ER/PR Negative	1.58e-05	33.8	Top 1% Over-expressed
		Invasive Ductal Breast Carcinoma - Estrogen Receptor Positive	1.58e-05	33.8	Top 1% Under-expressed
		Invasive Breast Carcinoma - High Grade	6.06e-05	9	Top 10% Over-expressed
		Breast Adenocarcinoma Type: Ductal Breast Carcinoma	7.96e-05	11.5	Top 5% Over-expressed
		Breast Adenocarcinoma Type: Lobular Breast Carcinoma	7.96e-05	11.5	Top 5% Under-expressed
		Invasive Ductal Breast Carcinoma - TP53 Mutation	7.96e-05	11.5	Top 5% Over-expressed
		Invasive Breast Carcinoma - ERBB2/ER/PR Negative	0.000495	23.3	Top 1% Over-expressed
		Invasive Ductal Breast Carcinoma - Dead at 5 Years	0.000495	23.3	Top 1% Over-expressed
		Invasive Ductal Breast Carcinoma - ERBB2 Positive	0.0005	7	Top 10% Over-expressed
		Invasive Breast Carcinoma - Estrogen Receptor Positive	0.000848	8.7	Top 5% Under-expressed
		Invasive Ductal Breast Carcinoma - High Grade	0.000848	8.7	Top 5% Over-expressed
		Breast Adenocarcinoma Type: Mixed Lobular and Ductal Breast Carcinoma	0.003	5.4	Top 10% Under-expressed
		Breast Adenocarcinoma Type: Medullary Breast Carcinoma	0.007	6.4	Top 5% Over-expressed
		Invasive Lobular Breast Carcinoma - ERBB2/ER/PR Negative	0.007	6.4	Top 5% Over-expressed
	Bittner Breast	Breast Adenocarcinoma Type: Lobular Breast Carcinoma	7.96e-05	11.5	Top 5% Under-expressed
		Breast Adenocarcinoma Type: Ductal Breast Carcinoma	0.003	5.4	Top 10% Over-expressed
		Ductal Breast Carcinoma - Estrogen Receptor Positive	0.003	5.4	Top 10% Under-expressed
	Yu Breast 3	Breast Carcinoma - High Grade	0.003	8.6	Top 5% Over-expressed
	Miyake Breast	Breast Carcinoma - High Grade	0.0005	7	Top 10% Over-expressed
	Desmedt Breast	Breast Adenocarcinoma Type: Lobular Breast Carcinoma	0.003	5.4	Top 10% Under-expressed
		Invasive Ductal Breast Carcinoma - Estrogen Receptor Positive	0.003	5.4	Top 10% Under-expressed
	Hatzis Breast	Invasive Breast Carcinoma - ERBB2/ER/PR Negative	0.000494	23.4	Top 1% Over-expressed
		Invasive Breast Carcinoma - High Grade	0.007	6.4	Top 5% Over-expressed
		Invasive Breast Carcinoma - Progesterone Receptor Positive	0.007	6.4	Top 5% Under-expressed
	TCGA Breast	Breast Adenocarcinoma Type: Ductal Breast Carcinoma	0.000843	8.7	Top 5% Over-expressed
		Invasive Ductal Breast Carcinoma - ERBB2/ER/PR Negative	0.007	6.4	Top 5% Over-expressed
		Invasive Ductal Breast Carcinoma - Estrogen Receptor Positive	0.007	6.4	Top 5% Under-expressed
		Invasive Ductal Breast Carcinoma - Progesterone Receptor Positive	0.007	6.4	Top 5% Under-expressed
Hedghog Signalling	Curtis Breast	Invasive Ductal Breast Carcinoma - ERBB2/ER/PR Negative	5e-05	23.9	Top 1% Over-expressed
		Invasive Ductal Breast Carcinoma - Estrogen Receptor Positive	5e-05	23.9	Top 1% Under-expressed
		Invasive Breast Carcinoma - Progesterone Receptor Positive	9.42e-05	6.8	Top 10% Under-expressed
		Breast Adenocarcinoma Type: Mucinous Breast Carcinoma	0.000435	7.6	Top 5% Under-expressed
		Invasive Ductal Breast Carcinoma - TP53 Mutation	0.000435	7.6	Top 5% Over-expressed
		Invasive Breast Carcinoma - High Grade	0.000607	5.6	Top 10% Over-expressed
		Medullary Breast Carcinoma - Estrogen Receptor Positive	0.000607	5.6	Top 10% Under-expressed
		Invasive Ductal Breast Carcinoma - Dead at 3 Years	0.001	16.8	Top 1% Over-expressed
		Invasive Ductal Breast Carcinoma - Dead at 5 Years	0.001	16.8	Top 1% Over-expressed
		Breast Adenocarcinoma Type: Ductal Breast Carcinoma	0.003	6	Top 5% Over-expressed
		Breast Adenocarcinoma Type: Mixed Lobular and Ductal Breast Carcinoma	0.003	6	Top 5% Under-expressed
		Invasive Ductal Breast Carcinoma - High Grade	0.003	6	Top 5% Over-expressed
		Invasive Ductal Breast Carcinoma - Dead at 1 Year	0.003	4.5	Top 10% Over-expressed
		Medullary Breast Carcinoma - Progesterone Receptor Positive	0.003	4.5	Top 10% Under-expressed
	Bittner Breast	Ductal Breast Carcinoma - Estrogen Receptor Positive	0.001	16.8	Top 1% Under-expressed
		Ductal Breast Carcinoma - ERBB2/ER/PR Negative	0.003	6	Top 5% Over-expressed
	Yu Breast 3	Breast Carcinoma - Advanced N Stage	0.002	5.6	Top 10% Over-expressed
	Miyake Breast	Breast Carcinoma - ERBB2/ER/PR Negative	0.000607	5.6	Top 10% Over-expressed
	Hatzis Breast	Invasive Breast Carcinoma - Metastatic Event at 3 Years	0.000409	6	Top 10% Over-expressed
		Invasive Breast Carcinoma - ERBB2/ER/PR Negative	0.000978	17.9	Top 1% Over-expressed
	TCGA Breast	Invasive Ductal Breast Carcinoma - Estrogen Receptor Positive	0.003	6	Top 5% Under-expressed
Hypoxia	Tabchy Breast	Invasive Ductal Breast Carcinoma - High Black's Nuclear Grade	0.001	4.3	Top 5% Over-expressed
		Breast Adenocarcinoma Type: Ductal Breast Carcinoma	0.006	3.6	Top 5% Over-expressed
	Curtis Breast	Invasive Ductal Breast Carcinoma - Dead at 5 Years	4.86e-05	5.6	Top 5% Over-expressed
		Invasive Ductal Breast Carcinoma - TP53 Mutation	4.86e-05	5.6	Top 5% Over-expressed
		Invasive Breast Carcinoma - High Grade	0.000255	3.8	Top 10% Over-expressed
		Invasive Ductal Breast Carcinoma - Progesterone Receptor Positive	0.000255	3.8	Top 10% Under-expressed
		Breast Adenocarcinoma Type: Mixed Lobular and Ductal Breast Carcinoma	0.000273	4.9	Top 5% Under-expressed
		Mucinous Breast Carcinoma - Dead at 5 Years	0.000273	4.9	Top 5% Under-expressed
		Invasive Ductal Breast Carcinoma - Estrogen Receptor Positive	0.000949	10.1	Top 1% Under-expressed
		Invasive Ductal Breast Carcinoma - Dead at 3 Years	0.000968	3.4	Top 10% Over-expressed
		Invasive Ductal Breast Carcinoma - ERBB2/ER/PR Negative	0.000968	3.4	Top 10% Over-expressed
		Breast Adenocarcinoma Type: Lobular Breast Carcinoma	0.001	4.3	Top 5% Under-expressed
		Invasive Breast Carcinoma - Progesterone Receptor Positive	0.003	3	Top 10% Under-expressed
		Breast Adenocarcinoma Type: Ductal Breast Carcinoma	0.006	3.6	Top 5% Over-expressed
		Invasive Ductal Breast Carcinoma - High Grade	0.006	3.6	Top 5% Over-expressed
		Invasive Lobular Breast Carcinoma - ERBB2/ER/PR Negative	0.006	3.6	Top 5% Over-expressed
	Bittner Breast	Breast Adenocarcinoma Type: Ductal Breast Carcinoma	0.000255	3.8	Top 10% Over-expressed
		Ductal Breast Carcinoma - Estrogen Receptor Positive	0.003	3	Top 10% Under-expressed
		Breast Adenocarcinoma Type: Lobular Breast Carcinoma	0.006	3.6	Top 5% Under-expressed
		Ductal Breast Carcinoma - Progesterone Receptor Positive	0.01	7.4	Top 1% Under-expressed
	Yu Breast 3	Breast Carcinoma - Estrogen Receptor Positive	0.000184	4.4	Top 10% Under-expressed
	Miyake Breast	Breast Carcinoma - ERBB2/ER/PR Negative	6.06e-05	4.2	Top 10% Over-expressed
		Breast Carcinoma - Estrogen Receptor Positive	6.06e-05	4.2	Top 10% Under-expressed
		Breast Carcinoma - High Grade	0.000968	3.4	Top 10% Over-expressed
		Breast Carcinoma - Paclitaxel + FEC Responder	0.000968	3.4	Top 10% Over-expressed
	Desmedt Breast	Invasive Ductal Breast Carcinoma - Estrogen Receptor Positive	0.000959	3.4	Top 10% Under-expressed
		Invasive Ductal Breast Carcinoma - Recurrence at 3 Years	0.003	3	Top 10% Over-expressed
	Hatzis Breast	Invasive Breast Carcinoma - ERBB2/ER/PR Negative	0.000252	3.8	Top 10% Over-expressed
		Invasive Breast Carcinoma - Estrogen Receptor Positive	0.000252	3.8	Top 10% Under-expressed
		Invasive Breast Carcinoma - Progesterone Receptor Positive	0.000252	3.8	Top 10% Under-expressed
	TCGA Breast	Breast Adenocarcinoma Type: Mucinous Breast Carcinoma	0.006	3.6	Top 5% Under-expressed
	MA BREAST 4	Ductal Breast Carcinoma in Situ Stroma - ERBB2 Positive	0.006	3.6	Top 5% Under-expressed
Immune Cell Adhesion And Migration	Tabchy Breast	Invasive Ductal Breast Carcinoma - High Black's Nuclear Grade	5.67e-07	5	Top 5% Over-expressed
		Breast Adenocarcinoma Type: Lobular Breast Carcinoma	0.007	2.2	Top 10% Over-expressed
	Curtis Breast	Breast Adenocarcinoma Type: Medullary Breast Carcinoma	1.35e-15	6.7	Top 10% Over-expressed
		Medullary Breast Carcinoma vs. Normal	1.35e-09	4.6	Top 10% Over-expresse
		Invasive Breast Carcinoma - Progesterone Receptor Positive	6.13e-09	4.3	Top 10% Under-expressed
		Invasive Ductal Breast Carcinoma - Progesterone Receptor Positive	6.13e-09	4.3	Top 10% Under-expressed
		Benign Breast Neoplasm vs. Normal	3.69e-05	3.8	Top 5% Over-expressed
		Invasive Ductal Breast Carcinoma - High Grade	5.77e-05	2.9	Top 10% Over-expressed
		Breast Adenocarcinoma Type: Tubular Breast Carcinoma	0.000172	2.8	Top 10% Under-expressed
		Invasive Ductal Breast Carcinoma - ERBB2/ER/PR Negative	0.000172	2.8	Top 10% Over-expressed
		Invasive Ductal Breast Carcinoma - Estrogen Receptor Positive	0.000172	2.8	Top 10% Under-expressed
		Invasive Breast Carcinoma - High Grade	0.001	2.4	Top 10% Over-expressed
		Invasive Ductal Breast Carcinoma - Dead at 5 Years	0.007	2.1	Top 10% Over-expressed
	Bittner Breast	Ductal Breast Carcinoma - Estrogen Receptor Positive	7.57e-12	5.4	Top 10% Under-expressed
	Yu Breast 3	Breast Carcinoma - High Grade	3.63e-05	3.4	Top 10% Over-expressed
		Breast Carcinoma - Advanced N Stage	0.002	2.7	Top 10% Over-expressed
		Breast Carcinoma - Estrogen Receptor Positive	0.005	2.5	Top 10% Under-expressed
	Miyake Breast	Breast Carcinoma - Paclitaxel + FEC Responder	4.04e-11	5.1	Top 10% Over-expressed
		Breast Carcinoma - Estrogen Receptor Positive	2.02e-08	4.2	Top 10% Under-expressed
		Breast Carcinoma - ERBB2/ER/PR Negative	0.000412	2.6	Top 10% Over-expressed
	Desmedt Breast	Invasive Ductal Breast Carcinoma - High Grade	6.72e-08	4.2	Top 10% Over-expressed
		Breast Adenocarcinoma Type: Lobular Breast Carcinoma	0.000436	2.7	Top 10% Under-expressed
	Hatzis Breast	Invasive Breast Carcinoma - Progesterone Receptor Positive	2.8e-07	3.9	Top 10% Under-expressed
		Invasive Breast Carcinoma - ERBB2/ER/PR Negative	4.78e-05	3.1	Top 10% Over-expressed
		Invasive Breast Carcinoma - Estrogen Receptor Positive	0.000436	2.7	Top 10% Under-expressed
	TCGA Breast	Breast Adenocarcinoma Type: Mucinous Breast Carcinoma	0.000125	3.6	Top 5% Under-expressed
		Ductal Breast Carcinoma Type: Ductal Breast Carcinoma in Situ	0.000142	2.8	Top 10% Under-expressed
		Ductal Breast Carcinoma Type: Invasive Ductal Breast Carcinoma	0.000142	2.8	Top 10% Over-expressed
	MA BREAST 4	Ductal Breast Carcinoma in Situ Epithelia - Progesterone Receptor Positive	4.44e-06	3.4	Top 10% Under-expressed
		Ductal Breast Carcinoma in Situ Stroma - Progesterone Receptor Positive	4.44e-06	3.4	Top 10% Under-expressed
Interferon Signalling	Tabchy Breast	Invasive Ductal Breast Carcinoma - High Black's Nuclear Grade	1.07e-10	9.2	Top 5% Over-expressed
	Curtis Breast	Breast Adenocarcinoma Type: Medullary Breast Carcinoma	8.86e-11	6.7	Top 10% Over-expressed
		Medullary Breast Carcinoma vs. Normal	2.05e-08	5.4	Top 10% Over-expressed
		Invasive Breast Carcinoma - Progesterone Receptor Positive	4.29e-05	3.7	Top 10% Under-expressed
		Invasive Ductal Breast Carcinoma - High Grade	4.29e-05	3.7	Top 10% Over-expressed
		Breast Adenocarcinoma Type: Ductal Breast Carcinoma	0.000158	3.4	Top 10% Over-expressed
		Invasive Ductal Breast Carcinoma - Progesterone Receptor Positive	0.000158	3.4	Top 10% Under-expressed
		Breast Adenocarcinoma Type: Tubular Breast Carcinoma	0.002	2.8	Top 10% Under-expressed
		Benign Breast Neoplasm vs. Normal	0.002	3.4	Top 5% Over-expressed
		Breast Adenocarcinoma Type: Lobular Breast Carcinoma	0.002	3.4	Top 5% Under-expressed
		Breast Adenocarcinoma Type: Mixed Lobular and Ductal Breast Carcinoma	0.005	2.6	Top 10% Under-expressed
		Invasive Ductal Breast Carcinoma - ERBB2/ER/PR Negative	0.005	2.6	Top 10% Over-expressed
	Bittner Breast	Ductal Breast Carcinoma - Estrogen Receptor Positive	2.47e-10	6.6	Top 10% Under-expressed
		Ductal Breast Carcinoma - High Grade	2.87e-07	4.9	Top 10% Over-expressed
		Ductal Breast Carcinoma - Progesterone Receptor Positive	0.000101	3.5	Top 10% Under-expressed
		Breast Adenocarcinoma Type: Ductal Breast Carcinoma	0.002	3.6	Top 5% Over-expressed
		Ductal Breast Carcinoma - ERBB2/ER/PR Negative	0.004	2.7	Top 10% Over-expressed
	Yu Breast 3	Breast Carcinoma - High Grade	8.86e-07	7.1	Top 5% Over-expressed
		Breast Carcinoma - Advanced N Stage	0.002	3.2	Top 10% Over-expressed
	Miyake Breast	Breast Carcinoma - ERBB2/ER/PR Negative	0.001	2.9	Top 10% Over-expressed
		Breast Carcinoma - Estrogen Receptor Positive	0.001	2.9	Top 10% Under-expressed
	Desmedt Breast	Invasive Ductal Breast Carcinoma - High Grade	1.99e-07	5.1	Top 10% Over-expressed
		Breast Adenocarcinoma Type: Lobular Breast Carcinoma	4.62e-06	4.3	Top 10% Under-expressed
		Invasive Ductal Breast Carcinoma - Estrogen Receptor Positive	0.008	2.5	Top 10% Under-expressed
	Hatzis Breast	Invasive Breast Carcinoma - Progesterone Receptor Positive	0.003	2.7	Top 10% Under-expressed
		Invasive Breast Carcinoma - High Grade	0.008	2.5	Top 10% Over-expressed
	TCGA Breast	Breast Adenocarcinoma Type: Mixed Lobular and Ductal Breast Carcinoma	0.005	2.6	Top 10% Under-expressed
	MA BREAST 4	Ductal Breast Carcinoma in Situ Stroma - Progesterone Receptor Positive	5.78e-10	6.2	Top 10% Under-expressed
		Ductal Breast Carcinoma in Situ Epithelia - Progesterone Receptor Positive	2.03e-08	5.4	Top 10% Under-expressed
JAK Stat Signalling	Curtis Breast	Breast Adenocarcinoma Type: Medullary Breast Carcinoma	4.69e-09	8.1	Top 5% Over-expressed
		Invasive Ductal Breast Carcinoma - Progesterone Receptor Positive	2.63e-06	4.5	Top 10% Under-expressed
		Invasive Breast Carcinoma - Progesterone Receptor Positive	1.18e-05	4.2	Top 10% Under-expressed
		Breast Adenocarcinoma Type: Mixed Lobular and Ductal Breast Carcinoma	0.000298	4.4	Top 5% Under-expressed
		Invasive Ductal Breast Carcinoma - Estrogen Receptor Positive	0.000658	3.2	Top 10% Under-expressed
		Invasive Ductal Breast Carcinoma - High Grade	0.000658	3.2	Top 10% Over-expressed
		Breast Adenocarcinoma Type: Mucinous Breast Carcinoma	0.002	2.9	Top 10% Under-expressed
		Invasive Breast Carcinoma - High Grade	0.005	3.3	Top 5% Over-expressed
		Mucinous Breast Carcinoma - Dead at 5 Years	0.005	3.3	Top 5% Under-expressed
		Invasive Ductal Breast Carcinoma - ERBB2/ER/PR Negative	0.006	2.6	Top 10% Over-expressed
		Medullary Breast Carcinoma vs. Normal	0.006	2.6	Top 10% Over-expressed
	Bittner Breast	Ductal Breast Carcinoma - Estrogen Receptor Positive	5.39e-07	4.9	Top 10% Under-expressed
		Ductal Breast Carcinoma - ERBB2/ER/PR Negative	4.92e-05	3.8	Top 10% Over-expressed
		Ductal Breast Carcinoma - Progesterone Receptor Positive	0.000658	3.2	Top 10% Under-expressed
	Miyake Breast	Breast Carcinoma - Estrogen Receptor Positive	4.92e-05	3.8	Top 10% Under-expressed
		Breast Carcinoma - ERBB2/ER/PR Negative	0.002	2.9	Top 10% Over-expressed
	Desmedt Breast	Invasive Ductal Breast Carcinoma - Estrogen Receptor Positive	4.83e-05	3.8	Top 10% Under-expressed
		Invasive Ductal Breast Carcinoma - High Grade	0.001	3.8	Top 5% Over-expressed
	Hatzis Breast	Invasive Breast Carcinoma - Progesterone Receptor Positive	0.002	2.9	Top 10% Under-expressed
	TCGA Breast	Breast Adenocarcinoma Type: Mixed Lobular and Ductal Breast Carcinoma	4.84e-05	3.8	Top 10% Under-expressed
		Breast Adenocarcinoma Type: Mucinous Breast Carcinoma	4.84e-05	3.8	Top 10% Under-expressed
		Ductal Breast Carcinoma Type: Ductal Breast Carcinoma in Situ	0.006	2.6	Top 10% Under-expressed
		Ductal Breast Carcinoma Type: Invasive Ductal Breast Carcinoma	0.006	2.6	Top 10% Over-expressed
	MA BREAST 4	Ductal Breast Carcinoma in Situ Stroma - Progesterone Receptor Positive	1.18e-05	4.2	Top 10% Under-expressed
Lymphoid Compartment	Tabchy Breast	Invasive Ductal Breast Carcinoma - High Black's Nuclear Grade	0.00075	7.7	Top 1% Over-expressed
	Curtis Breast	Breast Adenocarcinoma Type: Medullary Breast Carcinoma	5.29e-39	25.5	Top 10% Over-expressed
		Invasive Ductal Breast Carcinoma - Progesterone Receptor Positive	4.21e-31	17.4	Top 10% Under-expressed
		Invasive Ductal Breast Carcinoma - High Grade	4.87e-23	11.7	Top 10% Over-expressed
		Medullary Breast Carcinoma vs. Normal	5.99e-21	10.5	Top 10% Over-expressed
		Breast Adenocarcinoma Type: Tubular Breast Carcinoma	3.98e-16	8	Top 10% Under-expressed
		Invasive Ductal Breast Carcinoma - ERBB2 Positive	3.98e-16	8	Top 10% Over-expressed
		Invasive Breast Carcinoma - Progesterone Receptor Positive	1.65e-13	6.8	Top 10% Under-expressed
		Invasive Ductal Breast Carcinoma - Estrogen Receptor Positive	4.22e-11	5.7	Top 10% Under-expressed
		Breast Adenocarcinoma Type: Mucinous Breast Carcinoma	3.14e-08	4.5	Top 10% Under-expressed
		Invasive Ductal Breast Carcinoma - ERBB2/ER/PR Negative	2.44e-06	3.8	Top 10% Over-expressed
		Benign Breast Neoplasm vs. Normal	0.000337	2.9	Top 10% Over-expressed
		Breast Adenocarcinoma Type: Lobular Breast Carcinoma	0.00098	2.7	Top 10% Under-expressed
		Breast Adenocarcinoma Type: Ductal Breast Carcinoma	0.001	3.3	Top 5% Over-expressed
		Breast Adenocarcinoma Type: Mixed Lobular and Ductal Breast Carcinoma	0.007	2.3	Top 10% Under-expressed
		Invasive Ductal Breast Carcinoma - Dead at 5 Years	0.007	2.3	Top 10% Over-expressed
	Bittner Breast	Ductal Breast Carcinoma - Estrogen Receptor Positive	1.69e-27	14.6	Top 10% Under-expressed
		Ductal Breast Carcinoma - Progesterone Receptor Positive	2.34e-14	7.2	Top 10% Under-expressed
		Ductal Breast Carcinoma - ERBB2/ER/PR Negative	1.29e-09	5.1	Top 10% Over-expressed
		Ductal Breast Carcinoma - High Grade	6.55e-09	4.8	Top 10% Over-expressed
	Miyake Breast	Breast Carcinoma - Estrogen Receptor Positive	2.34e-14	7.2	Top 10% Under-expressed
		Breast Carcinoma - ERBB2/ER/PR Negative	0.003	2.5	Top 10% Over-expressed
		Breast Carcinoma - High Grade	0.003	2.5	Top 10% Over-expressed
	Desmedt Breast	Invasive Ductal Breast Carcinoma - High Grade	4.83e-15	7.8	Top 10% Over-expressed
		Invasive Ductal Breast Carcinoma - Estrogen Receptor Positive	4.4e-06	3.8	Top 10% Under-expressed
		Breast Adenocarcinoma Type: Lobular Breast Carcinoma	0.004	2.4	Top 10% Under-expressed
	Hatzis Breast	Invasive Breast Carcinoma - Progesterone Receptor Positive	2.28e-09	5.2	Top 10% Under-expressed
		Invasive Breast Carcinoma - ERBB2/ER/PR Negative	5.83e-05	3.3	Top 10% Over-expressed
		Invasive Breast Carcinoma - Estrogen Receptor Positive	0.004	2.4	Top 10% Under-expressed
	TCGA Breast	Breast Adenocarcinoma Type: Mucinous Breast Carcinoma	1.26e-09	5.1	Top 10% Under-expressed
		Invasive Ductal Breast Carcinoma - Estrogen Receptor Positive	0.000107	3.1	Top 10% Under-expressed
		Breast Adenocarcinoma Type: Mixed Lobular and Ductal Breast Carcinoma	0.000966	2.7	Top 10% Under-expressed
		Invasive Ductal Breast Carcinoma - ERBB2/ER/PR Negative	0.007	2.3	Top 10% Over-expressed
	MA BREAST 4	Ductal Breast Carcinoma in Situ Stroma - Progesterone Receptor Positive	1.65e-10	5.5	Top 10% Under-expressed
		Ductal Breast Carcinoma in Situ Epithelia - Progesterone Receptor Positive	2.63e-05	3.4	Top 10% Under-expressed
MAPK	Curtis Breast	Breast Adenocarcinoma Type: Medullary Breast Carcinoma	2.83e-05	4.2	Top 5% Over-expressed
		Invasive Breast Carcinoma - High Grade	6e-05	3.1	Top 10% Over-expressed
		Invasive Ductal Breast Carcinoma - Progesterone Receptor Positive	0.00019	2.9	Top 10% Under-expressed
		Mucinous Breast Carcinoma - Dead at 5 Years	0.000466	3.5	Top 5% Under-expressed
		Invasive Breast Carcinoma - Progesterone Receptor Positive	0.000561	2.7	Top 10% Under-expressed
		Invasive Ductal Breast Carcinoma - Estrogen Receptor Positive	0.002	2.5	Top 10% Under-expressed
		Invasive Ductal Breast Carcinoma - Dead at 5 Years	0.004	2.3	Top 10% Over-expressed
		Invasive Ductal Breast Carcinoma - ERBB2/ER/PR Negative	0.004	2.3	Top 10% Over-expressed
	Miyake Breast	Breast Carcinoma - ERBB2/ER/PR Negative	6e-05	3.1	Top 10% Over-expressed
		Breast Carcinoma - Estrogen Receptor Positive	0.000561	2.7	Top 10% Under-expressed
	Desmedt Breast	Invasive Ductal Breast Carcinoma - Recurrence at 3 Years	0.01	2.2	Top 10% Over-expressed
	MA BREAST 4	Ductal Breast Carcinoma in Situ Stroma - Progesterone Receptor Positive	0.002	2.5	Top 10% Under-expressed
		Ductal Breast Carcinoma in Situ Stroma - ERBB2 Positive	0.002	3.1	Top 5% Under-expressed
Matrix Remodelling And Metastasis	Curtis Breast	Breast Adenocarcinoma Type: Lobular Breast Carcinoma	1.38e-07	15.9	Top 1% Under-expressed
		Invasive Breast Carcinoma - Progesterone Receptor Positive	7.39e-07	4.5	Top 10% Under-expressed
		Mucinous Breast Carcinoma - Dead at 5 Years	1.11e-06	5.9	Top 5% Under-expressed
		Breast Adenocarcinoma Type: Medullary Breast Carcinoma	1.4e-05	3.9	Top 10% Over-expressed
		Invasive Ductal Breast Carcinoma - Progesterone Receptor Positive	3.43e-05	4.8	Top 5% Under-expressed
		Invasive Breast Carcinoma - High Grade	0.000196	3.3	Top 10% Over-expressed
		Breast Adenocarcinoma Type: Ductal Breast Carcinoma	0.000717	3.8	Top 5% Over-expressed
		Invasive Ductal Breast Carcinoma - Dead at 5 Years	0.000717	3.8	Top 5% Over-expressed
		Medullary Breast Carcinoma vs. Normal	0.000717	3.8	Top 5% Over-expressed
		Breast Adenocarcinoma Type: Mucinous Breast Carcinoma	0.002	2.8	Top 10% Under-expressed
		Medullary Breast Carcinoma - Estrogen Receptor Positive	0.002	2.8	Top 10% Under-expressed
		Invasive Breast Carcinoma - Estrogen Receptor Positive	0.003	3.4	Top 5% Under-expressed
		Invasive Ductal Breast Carcinoma - Dead at 3 Years	0.003	7.2	Top 1% Over-expressed
	Bittner Breast	Ductal Breast Carcinoma - Estrogen Receptor Positive	0.000536	3.1	Top 10% Under-expressed
		Breast Adenocarcinoma Type: Lobular Breast Carcinoma	0.002	3.4	Top 5% Under-expressed
		Ductal Breast Carcinoma - Progesterone Receptor Positive	0.005	2.6	Top 10% Under-expressed
	Yu Breast 3	Breast Carcinoma - Advanced N Stage	9.69e-06	4.6	Top 10% Over-expressed
	Miyake Breast	Breast Carcinoma - ERBB2/ER/PR Negative	1.08e-05	4	Top 10% Over-expressed
		Breast Carcinoma - Estrogen Receptor Positive	0.002	2.8	Top 10% Under-expressed
		Breast Carcinoma - Paclitaxel + FEC Responder	0.005	2.6	Top 10% Over-expressed
	Desmedt Breast	Breast Adenocarcinoma Type: Lobular Breast Carcinoma	3.3e-05	3.8	Top 10% Under-expressed
		Invasive Ductal Breast Carcinoma - Recurrence at 3 Years	0.000118	4.5	Top 5% Over-expressed
		Invasive Ductal Breast Carcinoma - Metastatic Event at 3 Years	0.004	2.6	Top 10% Over-expressed
		Invasive Ductal Breast Carcinoma - High Grade	0.008	3.1	Top 5% Over-expressed
	Hatzis Breast	Invasive Breast Carcinoma - ERBB2/ER/PR Negative	0.000125	3.5	Top 10% Over-expressed
		Invasive Breast Carcinoma - Estrogen Receptor Positive	0.000434	3.2	Top 10% Under-expressed
		Invasive Breast Carcinoma - Progesterone Receptor Positive	0.001	2.9	Top 10% Under-expressed
Metabolic Stress	Tabchy Breast	Invasive Ductal Breast Carcinoma - High Black's Nuclear Grade	3.84e-08	4.3	Top 10% Over-expressed
		Breast Adenocarcinoma Type: Ductal Breast Carcinoma	4.29e-05	4	Top 5% Over-expressed
	Curtis Breast	Invasive Ductal Breast Carcinoma - TP53 Mutation	1.46e-13	8.4	Top 5% Over-expressed
		Invasive Ductal Breast Carcinoma - Dead at 3 Years	7.7e-13	6	Top 10% Over-expressed
		Invasive Ductal Breast Carcinoma - Dead at 5 Years	7.7e-13	6	Top 10% Over-expressed
		Invasive Ductal Breast Carcinoma - Progesterone Receptor Positive	2.6e-11	5.4	Top 10% Under-expressed
		Invasive Ductal Breast Carcinoma - Estrogen Receptor Positive	3.53e-11	17.8	Top 1% Under-expressed
		Invasive Ductal Breast Carcinoma - High Grade	6.99e-11	7	Top 5% Over-expressed
		Breast Adenocarcinoma Type: Lobular Breast Carcinoma	4.85e-10	6.6	Top 5% Under-expressed
		Breast Adenocarcinoma Type: Mixed Lobular and Ductal Breast Carcinoma	4.85e-10	6.6	Top 5% Under-expressed
		Invasive Ductal Breast Carcinoma - ERBB2/ER/PR Negative	6.22e-10	16	Top 1% Over-expressed
		Breast Adenocarcinoma Type: Ductal Breast Carcinoma	1.93e-08	5.7	Top 5% Over-expressed
		Invasive Breast Carcinoma - Progesterone Receptor Positive	7.07e-08	4.1	Top 10% Under-expressed
		Breast Adenocarcinoma Type: Medullary Breast Carcinoma	1.11e-07	5.3	Top 5% Over-expressed
		Invasive Breast Carcinoma - High Grade	1.15e-06	3.7	Top 10% Over-expressed
		Invasive Breast Carcinoma - Estrogen Receptor Positive	1.36e-05	4.2	Top 5% Under-expressed
		Invasive Lobular Breast Carcinoma - ERBB2/ER/PR Negative	1.36e-05	4.2	Top 5% Over-expressed
		Medullary Breast Carcinoma vs. Normal	1.49e-05	3.3	Top 10% Over-expressed
		Invasive Lobular Breast Carcinoma - Estrogen Receptor Positive	4.91e-05	3.1	Top 10% Under-expresse
		Breast Adenocarcinoma Type: Mucinous Breast Carcinoma	0.000152	2.9	Top 10% Under-expressed
		Invasive Ductal and Invasive Lobular Breast Carcinoma	0.000152	2.9	Top 10% Over-expressed
		Invasive Ductal Breast Carcinoma - Dead at 1 Year	0.000152	2.9	Top 10% Over-expressed
		Medullary Breast Carcinoma - Estrogen Receptor Positive	0.000152	2.9	Top 10% Under-expressed
		Invasive Breast Carcinoma - ERBB2/ER/PR Negative	0.000828	3.2	Top 5% Over-expressed
		Mucinous Breast Carcinoma - Dead at 5 Years	0.003	2.9	Top 5% Under-expressed
		Medullary Breast Carcinoma - Progesterone Receptor Positive	0.003	2.3	Top 10% Under-expressed
	Bittner Breast	Ductal Breast Carcinoma - Progesterone Receptor Positive	1.11e-07	5.3	Top 5% Under-expressed
		Ductal Breast Carcinoma - Estrogen Receptor Positive	1.4e-07	12.6	Top 1% Under-expressed
		Breast Adenocarcinoma Type: Ductal Breast Carcinoma	2.93e-07	3.9	Top 10% Over-expressed
		Ductal Breast Carcinoma - ERBB2/ER/PR Negative	5.92e-07	5	Top 5% Over-expressed
		Breast Adenocarcinoma Type: Lobular Breast Carcinoma	2.94e-06	4.6	Top 5% Under-expressed
		Ductal Breast Carcinoma - High Grade	1.49e-05	3.3	Top 10% Over-expressed
	Yu Breast 3	Breast Carcinoma - Estrogen Receptor Positive	5.97e-07	4.4	Top 10% Under-expressed
		Breast Carcinoma - High Grade	0.000306	3.1	Top 10% Over-expressed
	Miyake Breast	Breast Carcinoma - High Grade	1.41e-10	5.2	Top 10% Over-expressed
		Breast Carcinoma - Estrogen Receptor Positive	7.07e-08	4.1	Top 10% Under-expressed
		Breast Carcinoma - ERBB2/ER/PR Negative	1.49e-05	3.3	Top 10% Over-expressed
	Desmedt Breast	Invasive Ductal Breast Carcinoma - Recurrence at 3 Years	6.44e-11	5.4	Top 10% Over-expressed
		Invasive Ductal Breast Carcinoma - High Grade	3.45e-10	5.1	Top 10% Over-expressed
		Invasive Ductal Breast Carcinoma - Estrogen Receptor Positive	1.75e-09	4.8	Top 10% Under-expressed
		Breast Adenocarcinoma Type: Lobular Breast Carcinoma	2.6e-06	3.6	Top 10% Under-expressed
		Invasive Ductal Breast Carcinoma - Metastatic Event at 5 Years	9.44e-06	3.4	Top 10% Over-expressed
		Invasive Ductal Breast Carcinoma - Metastatic Event at 3 Years	3.23e-05	3.2	Top 10% Over-expressed
		Breast Adenocarcinoma Type: Ductal Breast Carcinoma	0.006	2.2	Top 10% Over-expressed
	Hatzis Breast	Invasive Breast Carcinoma - ERBB2/ER/PR Negative	1.75e-09	4.8	Top 10% Over-expressed
		Invasive Breast Carcinoma - Estrogen Receptor Positive	1.75e-09	4.8	Top 10% Under-expressed
		Invasive Breast Carcinoma - Progesterone Receptor Positive	1.87e-09	6.4	Top 5% Under-expressed
		Invasive Breast Carcinoma - High Grade	7.08e-08	5.6	Top 5% Over-expressed
		Invasive Breast Carcinoma - Metastatic Event at 1 Year	1.57e-05	9.9	Top 1% Over-expressed
		Invasive Breast Carcinoma - Metastatic Event at 3 Years	0.000175	3.7	Top 5% Over-expressed
	TCGA Breast	Invasive Ductal Breast Carcinoma - ERBB2/ER/PR Negative	1.9e-08	5.7	Top 5% Over-expressed
		Invasive Ductal Breast Carcinoma - Estrogen Receptor Positive	1.09e-07	5.4	Top 5% Under-expressed
		Invasive Ductal Breast Carcinoma - Progesterone Receptor Positive	1.09e-07	5.4	Top 5% Under-expressed
		Ductal Breast Carcinoma Type: Ductal Breast Carcinoma in Situ	1.46e-05	3.3	Top 10% Under-expressed
		Ductal Breast Carcinoma Type: Invasive Ductal Breast Carcinoma	1.46e-05	3.3	Top 10% Over-expressed
		Breast Adenocarcinoma Type: Mixed Lobular and Ductal Breast Carcinoma	4.81e-05	3.1	Top 10% Under-expressed
		Breast Adenocarcinoma Type: Ductal Breast Carcinoma	0.000819	3.2	Top 5% Over-expressed
		Breast Adenocarcinoma Type: Lobular Breast Carcinoma	0.007	2.2	Top 10% Under-expressed
	MA BREAST 4	Ductal Breast Carcinoma in Situ Stroma - Progesterone Receptor Positive	0.001	2.5	Top 10% Under-expressed
Metastasis Inducing Proteins	Tabchy Breast	Invasive Ductal Breast Carcinoma - High Black's Nuclear Grade	0.002	9.6	Top 5% Over-expressed
	Curtis Breast	Invasive Ductal Breast Carcinoma - Dead at 5 Years	1.09e-05	19.1	Top 5% Over-expressed
		Invasive Ductal Breast Carcinoma - TP53 Mutation	1.09e-05	19.1	Top 5% Over-expressed
		Breast Adenocarcinoma Type: Lobular Breast Carcinoma	0.000182	13.6	Top 5% Under-expressed
		Invasive Ductal Breast Carcinoma - Dead at 3 Years	0.0002	33.6	Top 1% Over-expressed
		Invasive Ductal Breast Carcinoma - ERBB2/ER/PR Negative	0.0002	33.6	Top 1% Over-expressed
		Invasive Ductal Breast Carcinoma - Estrogen Receptor Positive	0.0002	33.6	Top 1% Under-expressed
		Invasive Breast Carcinoma - Progesterone Receptor Positive	0.000538	9	Top 10% Under-expressed
		Invasive Lobular Breast Carcinoma - Estrogen Receptor Positive	0.000538	9	Top 10% Under-expressed
		Breast Adenocarcinoma Type: Ductal Breast Carcinoma	0.002	9.5	Top 5% Over-expressed
		Breast Adenocarcinoma Type: Mixed Lobular and Ductal Breast Carcinoma	0.002	9.5	Top 5% Under-expressed
		Invasive Breast Carcinoma - High Grade	0.002	9.5	Top 5% Over-expressed
		Invasive Ductal Breast Carcinoma - High Grade	0.002	9.5	Top 5% Over-expressed
		Invasive Lobular Breast Carcinoma - ERBB2/ER/PR Negative	0.002	9.5	Top 5% Over-expressed
		Medullary Breast Carcinoma vs. Normal	0.002	9.5	Top 5% Over-expressed
		Invasive Ductal Breast Carcinoma - Progesterone Receptor Positive	0.004	6.4	Top 10% Under-expressed
	Bittner Breast	Breast Adenocarcinoma Type: Lobular Breast Carcinoma	0.002	9.5	Top 5% Under-expressed
		Breast Adenocarcinoma Type: Ductal Breast Carcinoma	0.004	6.4	Top 10% Over-expressed
		Ductal Breast Carcinoma - Estrogen Receptor Positive	0.004	6.4	Top 10% Under-expressed
	Yu Breast 3	Breast Carcinoma - Estrogen Receptor Positive	0.008	6.6	Top 10% Under-expressed
		Breast Carcinoma - Advanced N Stage	0.008	6.5	Top 10% Over-expressed
		Breast Carcinoma - High Grade	0.009	8.6	Top 5% Over-expressed
	Miyake Breast	Breast Carcinoma - ERBB2/ER/PR Negative	0.004	6.4	Top 10% Over-expressed
		Breast Carcinoma - High Grade	0.004	6.4	Top 10% Over-expressed
	Desmedt Breast	Breast Adenocarcinoma Type: Lobular Breast Carcinoma	0.002	9.6	Top 5% Under-expressed
	Hatzis Breast	Invasive Breast Carcinoma - ERBB2/ER/PR Negative	0.004	6.5	Top 10% Over-expressed
		Invasive Breast Carcinoma - Estrogen Receptor Positive	0.004	6.5	Top 10% Under-expressed
	TCGA Breast	Breast Adenocarcinoma Type: Mixed Lobular and Ductal Breast Carcinoma	0.004	6.5	Top 10% Under-expressed
Myeloid Compartment	Tabchy Breast	Invasive Ductal Breast Carcinoma - High Black's Nuclear Grade	8e-09	5.2	Top 10% Over-expressed
	Curtis Breast	Breast Adenocarcinoma Type: Medullary Breast Carcinoma	3.45e-11	7.8	Top 5% Over-expressed
		Mucinous Breast Carcinoma - Dead at 5 Years	1.14e-10	5.7	Top 10% Under-expressed
		Invasive Ductal Breast Carcinoma - Progesterone Receptor Positive	1.94e-09	6.8	Top 5% Under-expressed
		Invasive Ductal Breast Carcinoma - Estrogen Receptor Positive	7.96e-08	4.5	Top 10% Under-expressed
		Invasive Ductal Breast Carcinoma - ERBB2/ER/PR Negative	3.53e-07	4.2	Top 10% Over-expressed
		Invasive Ductal Breast Carcinoma - High Grade	3.53e-07	4.2	Top 10% Over-expressed
		Medullary Breast Carcinoma vs. Normal	1.47e-06	3.9	Top 10% Over-expressed
		Invasive Ductal Breast Carcinoma - Dead at 5 Years	2.12e-05	3.4	Top 10% Over-expressed
		Breast Adenocarcinoma Type: Lobular Breast Carcinoma	7.31e-05	3.2	Top 10% Under-expressed
		Invasive Ductal Breast Carcinoma - Dead at 3 Years	7.31e-05	3.2	Top 10% Over-expressed
		Invasive Ductal Breast Carcinoma - TP53 Mutation	7.31e-05	3.2	Top 10% Over-expressed
		Medullary Breast Carcinoma - Estrogen Receptor Positive	0.000235	3	Top 10% Under-expressed
		Invasive Breast Carcinoma - Progesterone Receptor Positive	0.002	2.5	Top 10% Under-expressed
	Bittner Breast	Ductal Breast Carcinoma - Estrogen Receptor Positive	2.41e-09	5.1	Top 10% Under-expressed
		Ductal Breast Carcinoma - Progesterone Receptor Positive	4.54e-06	3.7	Top 10% Under-expressed
		Ductal Breast Carcinoma - ERBB2/ER/PR Negative	0.005	2.4	Top 10% Over-expressed
	Yu Breast 3	Breast Carcinoma - High Grade	0.000333	3.3	Top 10% Over-expressed
	Miyake Breast	Breast Carcinoma - Estrogen Receptor Positive	1.23e-08	4.8	Top 10% Under-expressed
		Breast Carcinoma - Paclitaxel + FEC Responder	1.23e-08	4.8	Top 10% Over-expressed
		Breast Carcinoma - ERBB2/ER/PR Negative	5.96e-05	3.2	Top 10% Over-expressed
	Desmedt Breast	Invasive Ductal Breast Carcinoma - Estrogen Receptor Positive	3.87e-06	4	Top 10% Under-expressed
		Invasive Ductal Breast Carcinoma - High Grade	3.87e-06	4	Top 10% Over-expressed
		Invasive Ductal Breast Carcinoma - Metastatic Event at 3 Years	9.01e-05	4.3	Top 5% Over-expressed
	Hatzis Breast	Invasive Breast Carcinoma - Progesterone Receptor Positive	2.01e-07	4.6	Top 10% Under-expressed
		Invasive Breast Carcinoma - ERBB2/ER/PR Negative	3.87e-06	4	Top 10% Over-expressed
		Invasive Breast Carcinoma - Estrogen Receptor Positive	5.66e-05	3.4	Top 10% Under-expressed
		Invasive Breast Carcinoma - Metastatic Event at 3 Years	0.000619	2.9	Top 10% Over-expressed
		Invasive Breast Carcinoma - High Grade	0.005	2.4	Top 10% Over-expressed
	TCGA Breast	Invasive Ductal Breast Carcinoma - ERBB2/ER/PR Negative	0.006	2.3	Top 10% Over-expressed
		Invasive Ductal Breast Carcinoma - Estrogen Receptor Positive	0.006	2.3	Top 10% Under-expressed
	MA BREAST 4	Ductal Breast Carcinoma in Situ Stroma - Progesterone Receptor Positive	7.27e-06	3.6	Top 10% Under-expressed
NF KAPPA B Signalling	Tabchy Breast	Invasive Ductal Breast Carcinoma - High Black's Nuclear Grade	0.005	4.3	Top 5% Over-expressed
	Curtis Breast	Breast Adenocarcinoma Type: Medullary Breast Carcinoma	5.98e-08	7.6	Top 10% Over-expressed
		Breast Adenocarcinoma Type: Lobular Breast Carcinoma	8.96e-05	4.7	Top 10% Under-expressed
		Invasive Ductal Breast Carcinoma - Progesterone Receptor Positive	8.96e-05	4.7	Top 10% Under-expressed
		Breast Adenocarcinoma Type: Mucinous Breast Carcinoma	0.000417	4.1	Top 10% Under-expressed
		Medullary Breast Carcinoma vs. Normal	0.000417	4.1	Top 10% Over-expressed
		Breast Adenocarcinoma Type: Mixed Lobular and Ductal Breast Carcinoma	0.002	3.6	Top 10% Under-expressed
		Invasive Breast Carcinoma - Progesterone Receptor Positive	0.002	3.6	Top 10% Under-expressed
		Invasive Ductal Breast Carcinoma - ERBB2/ER/PR Negative	0.002	3.6	Top 10% Over-expressed
		Invasive Ductal Breast Carcinoma - Estrogen Receptor Positive	0.002	3.6	Top 10% Under-expressed
		Invasive Ductal Breast Carcinoma - Dead at 3 Years	0.005	9.4	Top 1% Over-expressed
		Invasive Ductal Breast Carcinoma - Dead at 5 Years	0.005	9.4	Top 1% Over-expressed
		Invasive Ductal Breast Carcinoma - High Grade	0.006	3.1	Top 10% Over-expressed
	Bittner Breast	Ductal Breast Carcinoma - Estrogen Receptor Positive	8.96e-05	4.7	Top 10% Under-expressed
	Miyake Breast	Breast Carcinoma - ERBB2/ER/PR Negative	0.002	3.6	Top 10% Over-expressed
		Breast Carcinoma - Paclitaxel + FEC Responder	0.002	3.6	Top 10% Over-expressed
		Breast Carcinoma - Estrogen Receptor Positive	0.006	3.1	Top 10% Under-expressed
	Hatzis Breast	Invasive Breast Carcinoma - Progesterone Receptor Positive	0.004	3.4	Top 10% Under-expressed
	TCGA Breast	Breast Adenocarcinoma Type: Mucinous Breast Carcinoma	0.006	3.1	Top 10% Under-expressed
	MA BREAST 4	Ductal Breast Carcinoma in Situ Stroma - Progesterone Receptor Positive	0.000416	4.1	Top 10% Under-expressed
Notch Signalling	Tabchy Breast	Invasive Ductal Breast Carcinoma - High Black's Nuclear Grade	4.75e-05	7.7	Top 5% Over-expressed
	Curtis Breast	Invasive Breast Carcinoma - Progesterone Receptor Positive	5.36e-06	6.2	Top 10% Under-expressed
		Invasive Ductal Breast Carcinoma - Dead at 3 Years	1.51e-05	18.9	Top 1% Over-expressed
		Invasive Ductal Breast Carcinoma - ERBB2/ER/PR Negative	1.51e-05	18.9	Top 1% Over-expressed
		Invasive Ductal Breast Carcinoma - Estrogen Receptor Positive	1.51e-05	18.9	Top 1% Under-expressed
		Breast Adenocarcinoma Type: Medullary Breast Carcinoma	0.000276	14.5	Top 1% Over-expressed
		Invasive Ductal Breast Carcinoma - Dead at 5 Years	0.000276	14.5	Top 1% Over-expressed
		Invasive Ductal Breast Carcinoma - TP53 Mutation	0.000276	14.5	Top 1% Over-expressed
		Invasive Breast Carcinoma - ERBB2/ER/PR Negative	0.000799	4.1	Top 10% Over-expressed
		Breast Adenocarcinoma Type: Mixed Lobular and Ductal Breast Carcinoma	0.000853	5.4	Top 5% Under-expressed
		Invasive Breast Carcinoma - High Grade	0.000853	5.4	Top 5% Over-expressed
		Invasive Breast Carcinoma - Estrogen Receptor Positive	0.003	3.5	Top 10% Under-expressed
		Invasive Ductal Breast Carcinoma - High Grade	0.003	3.5	Top 10% Over-expressed
		Invasive Lobular Breast Carcinoma - Estrogen Receptor Positive	0.003	3.5	Top 10% Under-expressed
		Medullary Breast Carcinoma - Estrogen Receptor Positive	0.003	3.5	Top 10% Under-expressed
		Breast Adenocarcinoma Type: Lobular Breast Carcinoma	0.004	10.4	Top 1% Under-expressed
		Breast Adenocarcinoma Type: Ductal Breast Carcinoma	0.005	4.4	Top 5% Over-expressed
		Invasive Lobular Breast Carcinoma - ERBB2/ER/PR Negative	0.005	4.4	Top 5% Over-expressed
		Medullary Breast Carcinoma vs. Normal	0.005	4.4	Top 5% Over-expressed
	Bittner Breast	Ductal Breast Carcinoma - Estrogen Receptor Positive	1.51e-05	18.9	Top 1% Under-expressed
		Ductal Breast Carcinoma - Progesterone Receptor Positive	1.51e-05	18.9	Top 1% Under-expressed
		Breast Adenocarcinoma Type: Lobular Breast Carcinoma	0.005	4.4	Top 5% Under-expressed
	Yu Breast 3	Breast Carcinoma - Estrogen Receptor Positive	0.000528	5.3	Top 10% Under-expressed
	Miyake Breast	Breast Carcinoma - High Grade	3.22e-05	5.4	Top 10% Over-expressed
		Breast Carcinoma - ERBB2/ER/PR Negative	0.000171	4.7	Top 10% Over-expressed
		Breast Carcinoma - Estrogen Receptor Positive	0.000799	4.1	Top 10% Under-expressed
	Desmedt Breast	Invasive Ductal Breast Carcinoma - Estrogen Receptor Positive	0.000161	17	Top 1% Under-expressed
		Invasive Ductal Breast Carcinoma - High Grade	0.002	5.2	Top 5% Over-expressed
		Breast Adenocarcinoma Type: Ductal Breast Carcinoma	0.003	12.2	Top 1% Over-expressed
		Breast Adenocarcinoma Type: Lobular Breast Carcinoma	0.005	3.6	Top 10% Under-expressed
		Invasive Ductal Breast Carcinoma - Recurrence at 3 Years	0.005	3.6	Top 10% Over-expressed
	Hatzis Breast	Invasive Breast Carcinoma - ERBB2/ER/PR Negative	4.75e-05	7.7	Top 5% Over-expressed
		Invasive Breast Carcinoma - Estrogen Receptor Positive	4.75e-05	7.7	Top 5% Under-expressed
		Invasive Breast Carcinoma - Metastatic Event at 3 Years	0.001	4.3	Top 10% Over-expressed
		Invasive Breast Carcinoma - High Grade	0.002	5.2	Top 5% Over-expressed
		Invasive Breast Carcinoma - Metastatic Event at 1 Year	0.002	5.2	Top 5% Over-expressed
	TCGA Breast	Invasive Ductal Breast Carcinoma - Estrogen Receptor Positive	0.000135	6.4	Top 5% Under-expressed
		Invasive Ductal Breast Carcinoma - Progesterone Receptor Positive	0.000135	6.4	Top 5% Under-expressed
PI3K AKT Signalling	Curtis Breast	Invasive Breast Carcinoma - High Grade	4.23e-06	4.2	Top 5% Over-expressed
		Mucinous Breast Carcinoma - Dead at 5 Years	4.23e-06	4.2	Top 5% Under-expressed
		Invasive Breast Carcinoma - Progesterone Receptor Positive	4.65e-05	2.9	Top 10% Under-expressed
		Invasive Ductal Breast Carcinoma - Dead at 5 Years	0.000994	2.4	Top 10% Over-expressed
		Invasive Ductal Breast Carcinoma - Progesterone Receptor Positive	0.000994	2.4	Top 10% Under-expressed
		Breast Adenocarcinoma Type: Medullary Breast Carcinoma	0.002	2.3	Top 10% Over-expressed
		Invasive Ductal Breast Carcinoma - Estrogen Receptor Positive	0.003	5.6	Top 1% Under-expressed
		Invasive Ductal Breast Carcinoma - ERBB2/ER/PR Negative	0.006	2.1	Top 10% Over-expressed
		Breast Adenocarcinoma Type: Lobular Breast Carcinoma	0.008	2.5	Top 5% Under-expressed
		Invasive Ductal Breast Carcinoma - TP53 Mutation	0.008	2.5	Top 5% Over-expressed
	Bittner Breast	Ductal Breast Carcinoma - Estrogen Receptor Positive	0.000994	2.4	Top 10% Under-expressed
	Miyake Breast	Breast Carcinoma - ERBB2/ER/PR Negative	0.000379	2.6	Top 10% Over-expressed
		Breast Carcinoma - Estrogen Receptor Positive	0.006	2.1	Top 10% Under-expressed
	Hatzis Breast	Invasive Breast Carcinoma - Progesterone Receptor Positive	0.004	2.2	Top 10% Under-expressed
	TCGA Breast	Breast Adenocarcinoma Type: Mucinous Breast Carcinoma	0.000134	2.7	Top 10% Under-expressed
	MA BREAST 4	Ductal Breast Carcinoma in Situ Stroma - Progesterone Receptor Positive	0.002	2.3	Top 10% Under-expressed
TGF B Signalling	Curtis Breast	Invasive Breast Carcinoma - Progesterone Receptor Positive	0.000166	5.3	Top 10% Under-expressed
		Invasive Ductal Breast Carcinoma - TP53 Mutation	0.002	5.5	Top 5% Over-expressed
		Invasive Ductal Breast Carcinoma - Dead at 3 Years	0.002	12.6	Top 1% Over-expressed
		Invasive Ductal Breast Carcinoma - Dead at 5 Years	0.002	12.6	Top 1% Over-expressed
		Invasive Ductal Breast Carcinoma - ERBB2/ER/PR Negative	0.002	12.6	Top 1% Over-expressed
		Invasive Ductal Breast Carcinoma - Estrogen Receptor Positive	0.002	12.6	Top 1% Under-expressed
		Breast Adenocarcinoma Type: Mucinous Breast Carcinoma	0.004	3.8	Top 10% Under-expressed
		Invasive Breast Carcinoma - High Grade	0.004	3.8	Top 10% Over-expressed
		Medullary Breast Carcinoma - Estrogen Receptor Positive	0.004	3.8	Top 10% Under-expressed
		Breast Adenocarcinoma Type: Mixed Lobular and Ductal Breast Carcinoma	0.01	4.3	Top 5% Under-expressed
	Miyake Breast	Breast Carcinoma - ERBB2/ER/PR Negative	0.000166	5.3	Top 10% Over-expressed
		Breast Carcinoma - Estrogen Receptor Positive	0.004	3.8	Top 10% Under-expressed
		Breast Carcinoma - High Grade	0.004	3.8	Top 10% Over-expressed
	Desmedt Breast	Invasive Ductal Breast Carcinoma - Recurrence at 3 Years	0.003	4	Top 10% Over-expressed
		Invasive Ductal Breast Carcinoma - Metastatic Event at 3 Years	0.008	4.6	Top 5% Over-expressed
	Hatzis Breast	Invasive Breast Carcinoma - ERBB2/ER/PR Negative	0.002	13.2	Top 1% Over-expressed
		Invasive Breast Carcinoma - Estrogen Receptor Positive	0.008	4.6	Top 5% Under-expressed
WNT Signalling	Tabchy Breast	Invasive Ductal Breast Carcinoma - High Black's Nuclear Grade	0.005	9.5	Top 1% Over-expressed
	Curtis Breast	Invasive Breast Carcinoma - High Grade	2.44e-07	6.6	Top 10% Over-expressed
		Invasive Breast Carcinoma - Progesterone Receptor Positive	2.44e-07	6.6	Top 10% Under-expressed
		Invasive Breast Carcinoma - Estrogen Receptor Positive	1.59e-06	7.8	Top 5% Under-expressed
		Invasive Ductal Breast Carcinoma - ERBB2/ER/PR Negative	3.58e-05	15.4	Top 1% Over-expressed
		Breast Adenocarcinoma Type: Mucinous Breast Carcinoma	4.71e-05	4.7	Top 10% Under-expressed
		Invasive Ductal Breast Carcinoma - Dead at 3 Years	4.71e-05	4.7	Top 10% Over-expressed
		Invasive Ductal Breast Carcinoma - Estrogen Receptor Positive	4.71e-05	4.7	Top 10% Under-expressed
		Invasive Ductal Breast Carcinoma - Progesterone Receptor Positive	4.71e-05	4.7	Top 10% Under-expressed
		Invasive Breast Carcinoma - ERBB2/ER/PR Negative	0.000541	11.9	Top 1% Over-expressed
		Invasive Ductal Breast Carcinoma - Dead at 5 Years	0.000541	11.9	Top 1% Over-expressed
		Breast Adenocarcinoma Type: Medullary Breast Carcinoma	0.000909	3.7	Top 10% Over-expressed
		Invasive Ductal Breast Carcinoma - TP53 Mutation	0.000909	3.7	Top 10% Over-expressed
		Mucinous Breast Carcinoma - Dead at 5 Years	0.000909	3.7	Top 10% Under-expressed
		Breast Carcinoma - Dead at 5 Years	0.002	4.3	Top 5% Under-expressed
	Bittner Breast	Ductal Breast Carcinoma - ERBB2/ER/PR Negative	0.003	3.2	Top 10% Over-expressed
		Ductal Breast Carcinoma - Estrogen Receptor Positive	0.006	8.6	Top 1% Under-expressed
		Ductal Breast Carcinoma - Progesterone Receptor Positive	0.006	8.6	Top 1% Under-expressed
	Miyake Breast	Breast Carcinoma - ERBB2/ER/PR Negative	0.000909	3.7	Top 10% Over-expressed
	Desmedt Breast	Breast Adenocarcinoma Type: Lobular Breast Carcinoma	0.006	3.1	Top 10% Under-expressed
	Hatzis Breast	Invasive Breast Carcinoma - Metastatic Event at 3 Years	8.86e-05	4.7	Top 10% Over-expressed
		Invasive Breast Carcinoma - ERBB2/ER/PR Negative	0.000414	4.2	Top 10% Over-expressed
		Invasive Breast Carcinoma - Progesterone Receptor Positive	0.002	3.6	Top 10% Under-expressed
	TCGA Breast	Invasive Ductal Breast Carcinoma - Estrogen Receptor Positive	0.000899	3.7	Top 10% Under-expressed
		Invasive Ductal Breast Carcinoma - Progesterone Receptor Positive	0.002	4.3	Top 5% Under-expressed
		Invasive Ductal Breast Carcinoma - ERBB2/ER/PR Negative	0.003	3.2	Top 10% Over-expressed
