# Supplementary material for: ENO1 as a Biomarker of Breast Cancer Progression and Metastasis: A Bioinformatic Approach Using Available Databases
Source: Breast Cancer (Auckl). 2024 Oct 19;18:11782234241285648. doi: 10.1177/11782234241285648 (PMC11526306; doi:10.1177/11782234241285648)
Supplement: sj-xlsx-2-bcb-10.1177_11782234241285648 – Supplemental material for ENO1 as a Biomarker of Breast Cancer Progression and Metastasis: A Bioinformatic Approach Using Available Databases [file sj-xlsx-2-bcb-10.1177_11782234241285648.xlsx]

## Sheet: BC Cohorts (cBioportal)
Supplementary table 1. Breast cancer cohorts from cBioportal
Name	Reference	All	Mutations	CNA	RNA-Seq
Breast Cancer (HTAN, 2022)		5	5	5	0
Breast Cancer (METABRIC, Nature 2012 & Nat Commun 2016)	Pereira et al. Nat Commun 2016, Rueda et al. Nature 2019, Curtis et al. Nature 2012	2509	2433	2173	0
Breast Cancer (MSK, Cancer Cell 2018)	Razavi et al. Cancer Cell 2018	1918	1918	1918	0
Breast Cancer (MSK, Clinical Cancer Res 2020)	Fresia et al. Clinical Cancer Res 2020	60	60	0	0
Breast Cancer (MSK, Nature Cancer 2020)	Razavi et al. Nature Cancer 2020	141	141	39	0
Breast Cancer (MSK, NPJ Breast Cancer 2019)	Nixon et al. NPJ Breast Cancer 2019	70	70	70	0
Breast Cancer (SMC 2018)	Kan et al. Nature Communications 2018	187	186	0	0
Breast Cancer Xenografts (British Columbia, Nature 2015)	Eirew et al. Nature 2015	117	116	0	0
Breast Invasive Carcinoma (British Columbia, Nature 2012)	Shah et al. Nature	65	65	0	0
Breast Invasive Carcinoma (Broad, Nature 2012)	Banerji et al. Nature 2012	103	103	0	0
Breast Invasive Carcinoma (Sanger, Nature 2012)	Stephens et al. Nature 2012	100	100	0	0
Metastatic Breast Cancer (INSERM, PLoS Med 2016)	Lefebvre et al. PLoS Med 2016	216	216	216	0
Metastatic Breast Cancer (MSK, Cancer Discovery 2022)	Qing et al. Cancer Discovery 2022	1365	1365	1365	0
The Metastatic Breast Cancer Project (Archived, 2020)		237	237	237	146
The Metastatic Breast Cancer Project (Provisional, December 2021)		379	379	379	157

## Sheet: BC Cohorts (Oncomine) 
Supplementary table 2. Breast cancer cohorts from Oncomine
Dataset	Publication reference	No of cases	No of genes tested	Details of Cohort
Tabchy Breast	http://www.ncbi.nlm.nih.gov/pubmed/20829329?dopt=Abstract	178	12624	Invasive breast carcinoma samples of various histologies were analyzed. Sample data includes patient treatment response, N & T stage, grade, ER, PR & ERBB2 status, & others.
Curtis Breast	http://www.ncbi.nlm.nih.gov/pubmed/22522925?dopt=Abstract	2136	19273	Breast carcinoma samples & 144 paired normal breast samples were analyzed for the METABRIC project. Sample data includes ER/PR/ERBB2 status, overall survival status & followup time, stage, grade, & others.
Bittner Breast	Not published	336	19574	Breast carcinoma samples were analyzed on Affymetrix U133 Plus 2.0 microarrays. Sample data includes estrogen receptor, progesterone receptor, ERBB2 status, grade, stage, TNM staging, & others.
Yu Breast 3	http://www.ncbi.nlm.nih.gov/pubmed/16740749?dopt=Abstract	96	12624	Breast carcinoma samples were analyzed on Affymetrix U133A microarrays. Sample data includes PR status, age, ER status, grade, lymphovascular invasion status, N stage, & tumor size.
Miyake Breast	http://www.ncbi.nlm.nih.gov/pubmed/22320227?dopt=Abstract	115	19574	Breast carcinoma samples were analyzed. Sample data includes age, stage, grade, estrogen receptor status, progesterone receptor status, ERBB2 status & patient treatment response.
Desmedt Breast	http://www.ncbi.nlm.nih.gov/pubmed/17545524?dopt=Abstract	198	12624	Breast cancer samples were analyzed on Affymetrix U133A microarrays. Sample data includes age, tumor size, surgery type, histopathology, angioinvasion, lymphocyte infiltrate, grade, ER status, disease free survival, distant metastasis-free survival, time to distant metastasis, clinical risk, & other clinical data.
Hatzis Breast	http://www.ncbi.nlm.nih.gov/pubmed/21558518?dopt=Abstract	508	12624	Invasive breast carcinoma samples (310 in the discovery series & 198 in the validation series) were analyzed. Sample data includes age, ER/PR/ERBB2 status, T & N stage, stage, grade, metastatic event, treatment & others. This dataset was created by performing RMA on the CEL files available from GEO.
TCGA Breast	Online resource. Not published	593	20.423	Invasive breast carcinoma, 61 paired normal breast tissue & 3 paired metastatic samples were analyzed. Sample data includes age, histology, TNM stage, ER/PR/ERBB2 status, sex, stage, & others. This dataset consists of Level 2 (processed) data from the TCGA Breast data portal.
MA BREAST 4	https://pubmed.ncbi.nlm.nih.gov/19187537/	14		14 cases microdissected. Sequencing data obtained in tumour & stromal tissue. Cases focus on DCIS.

## Sheet: ENO1 BC Subtypes
Supplementary table 3. ENO1 expression in relation to the analysed Oncomine concepts in different breast cancer subtypes
ENO1 - Receptor Status	Cohort	ER-Positive	PR-Positive	ERBB2 (HER2)-Positive	Triple-Negative
Angiogenesis	METABRIC, TCGA, Bittner, Miyake, Desmedt, Hatzis, Yu Breast 3, MA BREAST 4	Under	Under	Both	Over
Apoptosis	METABRIC, Bittner, Hatzis, MA BREAST 4	Under	Under		Over
Autophagy	METABRIC, Miyake,	Under	Under		Over
Cell Proliferation	METABRIC, TCGA, Bittner, Hatzis, Miyake, Yu Breast 3, Desmedt, MA BREAST 4	Under	Under		Over
Cytotoxicity	METABRIC, Miyake, Bittner, MA BREAST 4	Under	Under	Over	Over
DNA Damage Repair	METABRIC, TCGA, Bittner, Miyake, Hatzis, Desmedt	Under	Under		Over
Epithelial to Mesenchymal Transition (EMT)	METABRIC, TCGA, Bittner, Hatzis, Desmedt	Under	Under	Over	Over
Hedghog Signalling	METABRIC, TCGA, Bittner, Miyake, Hatzis	Under	Under		Over
Hypoxia	METABRIC, Bittner, Miyake, Hatzis, Yu Breast 3, Desmedt, MA BREAST 4	Under	Under	Under	Over
JAK STAT Signalling	METABRIC, Bittner, Hatzis, Miyake, Desmedt, MA BREAST 4	Under	Under		Over
MAPK	METABRIC, Miyake, MA BREAST 4	Under	Under	Under	Over
Matrix Remodelling and Metastasis	METABRIC, Bittner, Miyake, Hatzis	Under	Under		Over
Metabolic Stress	METABRIC, TCGA, Bittner, Hatzis, Miyake, Desmedt, Yu Breast 3, MA BREAST 4	Under	Under		Over
Metastasis Inducing Proteins	METABRIC, Bittner, Miyake, Hatzis, Yu Breast 3	Under	Under		Over
Notch Signalling	METABRIC, TCGA, Bittner, Miyake, Desmedt, Hatzis, Yu Breast 3	Under	Under		Over
PI3K Akt Signalling	METABRIC, Bittner, Hatzis, Miyake, MA BREAST 4	Under	Under		Over
TGF-b Signalling	METABRIC, Miyake, Hatzis	Under	Under		Over
Wnt Signalling	METABRIC, TCGA, Bittner, Miyake, Hatzis	Under	Under		Over
NFK-b Signalling	METABRIC, Bittner, Hatzis, Miyake, MA BREAST 4	Under	Under		Over
Epigenetics
Chromatin Remodelling and Repair	METABRIC, TCGA, Bittner, Miyake	Under	Under		Over
DNA Demethylation	METABRIC, Bittner, Hatzis, Desmedt	Under	Under		Over
DNA Hydroxymethylation	METABRIC, TCGA, Bittner, Miyake, Desmedt, MA BREAST 4	Under	Under		Over
DNA Methylation	METABRIC, TCGA, Bittner, Miyake, Hatzis, Desmedt, MA BREAST 4	Under	Under		Over
Histone Deubiquitination	METABRIC, Miyake, Bittner, TCGA, Hatzis, MA BREAST 4	Under	Under	Under	Over
Histone Acetylation	METABRIC, Miyake, Bittner, TCGA, Hatzis, MA BREAST 4		Under		Over
Histone Citrullination	MA BREAST 4, Bittner, Miyake	Under	Under		Over
Histone Phosphorylation	METABRIC, Miyake, TCGA, Bittner, MA BREAST 4	Under	Under	Over	Over
Histone Sumoylation and Glcnacylation	METABRIC, TCGA, Bittner, Miyake, Hatzis, Desmedt, MA BREAST 4	Under	Under		Over
Histone Ubiquitination	METABRIC, Bittner, Miyake, Yu Breast 3	Under
mRNA Degradation	METABRIC, Miyake	Under	Under		Over
mRNA Editing	METABRIC, Bittner, Miyake, TCGA, Hatzis, Desmedt, MA BREAST 4	Under	Under		Over
Transcription Factor Activator	METABRIC, Bittner, Miyake	Under	Under		Over
Transcription Factor	METABRIC, Bittner, Miyake, MA BREAST 4	Under	Under	Under	Over
Transcription Factor Repressor	METABRIC, Miyake	Under	Under		Over
Immune signalling pathways
Costimulatory Signalling	METABRIC, Bittner, Miyake, Desmedt, MA BREAST 4	Under	Under	Over	Over
Cytokine and Chemokine Signalling	METABRIC, Bittner, Miyake, Desmedt, MA BREAST 4	Under	Under	Over	Over
Immune Cell Adhesion and Migration	METABRIC, Bittner, Miyake, Hatzis, Yu Breast 3, MA BREAST 4	Under	Under		Over
Interferon Signalling	METABRIC, Bittner, Miyake, Hatzis, Desmedt, MA BREAST 4	Under	Under		Over
Lymphoid Compartment	METABRIC, Bittner, TCGA, Miyake, Hatzis, Desmedt, MA BREAST 4	Under	Under	Over	Over
Myeloid Compartment	METABRIC, Bittner, TCGA, Miyake, Hatzis, Desmedt, MA BREAST 4	Under	Under		Over

## Sheet: ENO1 Histo & progression
Supplementary table 4. ENO1 expression in relation to the analysed Oncomine concepts in different histological breast cancer types and progression
ENO1 - Histological Type & Progression	Cohort	Lobular Carcinoma	Mixed Lobular and Ductal Carcinoma	Mucinous Carcinoma	Tubular Carcinoma	DCIS	Ductal Carcinoma	High Grade	Advanced	Recurrence	Metastasis	Death by Year 5
Angiogenesis	METABRIC, TCGA, Desmedt, Bittner, Tabchy, Yu Breast 3, Miyake, Hatzis, MA BREAST 4	Under		Under		Overexpressed (stroma - HER2 positive)	Over	Over	Under	Over	Over	Both
Apoptosis	METABRIC, Desmedt, Bittner, Tabchy, Yu Breast 3, Miyake, Hatzis, MA BREAST 4	Under	Under			Overexpressed (epithelium - PR positive)	Over	Over				Over
Autophagy	METABRIC, Miyake		Under	Under	Under		Over	Over				Over
Cell Proliferation	METABRIC, TCGA, Desmedt, Bittner, Tabchy, Yu Breast 3, Miyake, Hatzis, MA BREAST 4	Under	Under	Under		Overexpressed (epithelium - PR positive)	Over	Over		Over	Over	Over
Cytotoxicity	METABRIC, Desmedt, Bittner, Tabchy, Miyake, MA BREAST 4	Under	Under		Under	Overexpressed (epithelium PR positive; stroma PR positive)	Over	Over
DNA Damage Repair	METABRIC, TCGA, Desmedt, Bittner, Tabchy, Yu Breast 3, Miyake, Hatzis	Under	Under	Under	Under		Over	Over		Over	Over	Over
Epithelial to Mesenchymal Transition (EMT)	METABRIC, TCGA, Desmedt, Bittner, Tabchy, Yu Breast 3, Miyake, Hatzis	Under	Under				Over	Over				Over
Hedghog Signalling	METABRIC, TCGA, Hatzis, Yu Breast 3, Bittner, Miyake		Under	Under		Overexpressed (stroma HER2 positive)	Over	Over	Over		Over	Over
Hypoxia	METABRIC, Desmedt, Bittner, Tabchy, Yu Breast 3, Miyake, Hatzis, MA BREAST 4	Under	Under	Under			Over	Over		Over		Both
JAK STAT Signalling	METABRIC, TCGA, Desmedt, Bittner, Miyake, Hatzis, MA BREAST 4		Under	Under		Overexpressed (stroma PR positive)		Over				Under
MAPK	METABRIC, Miyake, Desmedt, MA BREAST 4					Overexpressed (stroma PR positive and HER2 positive)		Over		Over		Both
Matrix Remodelling and Metastasis	METABRIC, Miyake, Hatzis, Yu Breast 3,MA BREAST 4	Under		Under			Over	Over	Over	Over	Over	Both
Metabolic Stress	METABRIC, TCGA, Desmedt, Bittner, Tabchy, Yu Breast 3, Miyake, Hatzis, MA BREAST 4	Under	Under	Under		Overexpressed (stroma PR positive)	Over	Over		Over	Over	Both
Metastasis Inducing Proteins	METABRIC, Tabchy, Bittner, Miyake, Hatzis, Yu Breast 3	Under	Under				Over	Over	Over			Over
Notch Signalling	METABRIC, TCGA, Desmedt, Bittner, Tabchy, Yu Breast 3, Miyake, Hatzis	Under	Under				Over	Over		Over	Over	Over
PI3K Akt Signalling	METABRIC, Hatzis, Bittner, Miyake, MA BREAST 4	Under		Under		Overexpressed (stroma PR positive)		Over				Both
TGF-b Signalling	METABRIC, Hatzis Desmedt, Miyake		Under	Under				Over		Over	Over	Over
Wnt Signalling	METABRIC, TCGA, Tabchy, Hatzis, Bittner, Miyake	Under		Under				Over			Over	Both
NFK-b Signalling	METABRIC, Desmedt, Bittner, Tabchy, Miyake, Hatzis, MA BREAST 4	Under	Under	Under		Overexpressed (stroma PR positive)		Over				Over
Epigenetics
Chromatin Remodelling and Repair	METABRIC, TCGA, Bittner, Miyake, Desmedt, Hatzis, Yu Breast 3	Under	Under	Under			Over	Over				Over
DNA Demethylation	METABRIC, Hatzis, Tabchy, Miyake, Bittner, Desmedt, MA BREAST 4	Under	Under			Overexpressed (stroma)		Over				Over
DNA Hydroxymethylation	METABRIC, TCGA, Bittner, Miyake, Desmedt, Yu Breast 3, MA BREAST 4	Under	Under	Under		Overexpressed (epithelium PR positive; stroma PR positive)	Over	Over				Over
DNA Methylation	METABRIC, TCGA, Desmedt, Bittner, Tabchy, Yu Breast 3, Miyake, Hatzis, MA BREAST 4	Under	Under	Under	Under	Overexpressed (epithelium PR positive)	Over	Over				Over
Histone Deubiquitination	METABRIC, TCGA, Bittner, Tabchy, Yu Breast 3, Miyake, Hatzis, MA BREAST 4	Under	Under			Overexpressed (stroma HER2 positive)	Over	Over				Over
Histone Acetylation	METABRIC, Bittner, Tabchy, Miyake, MA BREAST 4		Under			Overexpressed (stroma PR positive)		Over				Over
Histone Citrullination	METABRIC, TCGA, Desmedt, Bittner, Yu Breast 3, Miyake, MA BREAST 4	Under	Under	Under		Overexpressed (epithelium PR positive)	Over	Over				Over
Histone Phosphorylation	METABRIC, TCGA, Desmedt, Bittner, Yu Breast 3, Miyake, Hatzis, MA BREAST 4	Under	Under	Under		Overexpressed (epithelium PR positive)	Over	Over		Over	Over	Over
Histone Sumoylation and Glcnacylation	METABRIC, Bittner, Tabchy, Yu Breast 3, Miyake	Under	Under			Overexpressed (epithelium PR positive; stroma PR positive)	Over	Over				Over
Histone Ubiquitination	METABRIC, Desmedt, Bittner, Yu Breast 3	Under		Under			Over	Over				Over
mRNA Degradation	METABRIC, Desmedt, Bittner, Tabchy, Yu Breast 3, Miyake	Under	Under				Over	Over				Over
mRNA Editing	METABRIC, TCGA, Desmedt, Bittner, Tabchy, Yu Breast 3, Miyake, Hatzis, MA BREAST 4	Under	Under				Over	Over			Over	Over
Transcription Factor Activator	METABRIC, Bittner, Miyake	Under	Under				Over	Over				Over
Transcription Factor	METABRIC, Desmedt, Bittner, Yu Breast 3, Miyake, Hatzis, MA BREAST 4	Under	Under	Under	Under	Overexpressed (stroma HER2 positive)	Over	Over				Over
Transcription Factor Repressor	METABRIC, Miyake, MA BREAST 4	Under	Under			Overexpressed (epithelium PR positive)	Over	Over				Over
Immune signalling pathways
Antigen presentation	TCGA, MA BREAST 4					Overexpressed (epithelium and stroma – PR positive)
Costimulatory Signalling	METABRIC, Desmedt, Bittner, Tabchy, Miyake, MA BREAST 4	Under		Under	Under	Overexpressed (stroma PR positive)		Over	Under
Cytokine and Chemokine Signalling	METABRIC, Desmedt, Bittner, Tabchy, Yu Breast 3, Miyake, MA BREAST 4		Under	Under		Overexpressed (epithelium PR positive; stroma PR positive)		Over	Under			Both
Immune Cell Adhesion and Migration	METABRIC, TCGA, Desmedt, Bittner, Tabchy, Yu Breast 3, Miyake, Hatzis, MA BREAST 4	Under		Under	Under	Overexpressed (epithelium PR positive)		Over	Over			Over
Interferon Signalling	METABRIC, Desmedt, Bittner, Tabchy, Yu Breast 3, Miyake, Hatzis, MA BREAST 4	Under	Under		Under	Overexpressed (epithelium PR positive; stroma PR positive)	Over	Over	Over
Lymphoid Compartment	METABRIC, TCGA, Desmedt, Bittner, Tabchy, Miyake, Hatzis, MA BREAST 4	Under	Under	Under	Under	Overexpressed (epithelium PR positive; stroma PR positive)	Over	Over				Over
Myeloid Compartment	METABRIC, TCGA, Desmedt, Bittner, Tabchy, Yu Breast 3, Miyake, Hatzis, MA BREAST 4	Under				Overexpressed (PR positive)		Over			Over	Both
