# Supplementary material for: ENO1 as a Biomarker of Breast Cancer Progression and Metastasis: A Bioinformatic Approach Using Available Databases
Source: Breast Cancer (Auckl). 2024 Oct 19;18:11782234241285648. doi: 10.1177/11782234241285648 (PMC11526306; doi:10.1177/11782234241285648)
Supplement: sj-xlsx-3-bcb-10.1177_11782234241285648 – Supplemental material for ENO1 as a Biomarker of Breast Cancer Progression and Metastasis: A Bioinformatic Approach Using Available Databases [file sj-xlsx-3-bcb-10.1177_11782234241285648.xlsx]

## Sheet: ENO1 methylation
Supplementary table 5. ENO1 methylation profile and survival
Name	Cancer	HR	CI	P.value	LR_test_pvalue	PH_test_Pvalue	Best_split	CHR	MAP INFO	UCSC_RefGene_Name	UCSC_RefGene_Group	Relation_to_UCSC_CpG_Island
cg20971527	BRCA	0.461	(0.312;0.681)	9.7e-05	0.00014	0.93	q25	1	8921294	ENO1	3'UTR	Open_Sea
cg09819654	BRCA	0.48	(0.291;0.792)	0.0041	0.0021	0.26	q75	1	8938701	ENO1	1stExon;5'UTR	Island
cg06972019	BRCA	0.662	(0.446;0.981)	0.04	0.038	0.12	median	1	8937448	ENO1	5'UTR	N_Shore
cg13785123	BRCA	0.594	(0.36;0.978)	0.04	0.031	0.76	q75	1	8931135	ENO1	Body	Open_Sea
cg01803717	BRCA	0.594	(0.348;1.014)	0.056	0.043	0.76	q75	1	8939106	ENO1	TSS1500	Island
cg10780495	BRCA	0.697	(0.463;1.05)	0.084	0.091	0.15	q25	1	8939136	ENO1	TSS1500	Island
cg18687706	BRCA	1.559	(0.925;2.629)	0.096	0.081	0.21	q25	1	8939382	ENO1	TSS1500	Island
cg10365178	BRCA	1.473	(0.903;2.405)	0.12	0.11	0.18	q25	1	8938099	ENO1	5'UTR	Island
cg02088347	BRCA	0.742	(0.498;1.106)	0.14	0.15	0.68	mean	1	8923969	ENO1	Body	Open_Sea
cg09684870	BRCA	0.732	(0.482;1.111)	0.14	0.14	0.97	mean	1	8938963	ENO1	TSS200	Island
cg10443148	BRCA	0.7	(0.424;1.155)	0.16	0.15	0.76	q75	1	8922612	ENO1	Body	Open_Sea
cg21691089	BRCA	0.69	(0.404;1.178)	0.17	0.16	0.63	q75	1	8938721	ENO1	1stExon;5'UTR	Island
cg12902497	BRCA	0.717	(0.435;1.181)	0.19	0.18	0.95	q75	1	8938815	ENO1	TSS200	Island
cg22221490	BRCA	0.753	(0.492;1.153)	0.19	0.2	0.93	q25	1	8938754	ENO1	1stExon;5'UTR	Island
cg17167924	BRCA	0.754	(0.489;1.163)	0.2	0.21	0.21	q25	1	8938131	ENO1	5'UTR	Island
cg07483064	BRCA	1.343	(0.84;2.148)	0.22	0.21	0.33	q25	1	8938751	ENO1	1stExon;5'UTR	Island
cg13432294	BRCA	0.765	(0.495;1.182)	0.23	0.22	0.68	mean	1	8937640	ENO1	5'UTR	N_Shore
cg26145502	BRCA	1.282	(0.839;1.96)	0.25	0.26	0.99	q75	1	8939074	ENO1	TSS1500	Island
cg12711814	BRCA	1.242	(0.775;1.99)	0.37	0.36	0.78	q25	1	8939529	ENO1	TSS1500	S_Shore

## Sheet: ENO1 Immune markers
Supplementary table 6. ENO1 expression and immune markers
		Prefix	rho-exp	p-exp	TIL	rho-CNA	p-CNA	TIL	rho-met	p-met	TIL		Prefix	rho-exp	p-exp	Immunoinhibitor	rho-CNA	p-CNA	Immunoinhibitor	rho-met	p-met	Immunoinhibitor		Prefix	rho-exp	p-exp	chemokine	rho-CNA	p-CNA	chemokine	rho-met	p-met	chemokine
Gene		Prefix	Expression		exp	Copy Number		CNA	Methylation		met		Prefix	Expression		exp	Copy Number		CNA	Methylation		met		Prefix	Expression		exp	Copy Number		CNA	Methylation		met
			rho	p		rho	p		rho	p				rho	p		rho	p		rho	p				rho	p		rho	p		rho	p
ENO1	Activated CD8 T cell	Act_CD8	0.252	2.61e-17	http://cis.hku.hk/TISIDB/immunomodulator_scatter.php?gene=ENO1&group=TIL&type=exp&cancer=BRCA&target=Act_CD8&submit=Plot	0.01	0.732	http://cis.hku.hk/TISIDB/immunomodulator_scatter.php?gene=ENO1&group=TIL&type=CNA&cancer=BRCA&target=Act_CD8&submit=Plot	-0.295	3.71e-17	http://cis.hku.hk/TISIDB/immunomodulator_scatter.php?gene=ENO1&group=TIL&type=met&cancer=BRCA&target=Act_CD8&submit=Plot		ADORA2A	-0.028	0.36	http://cis.hku.hk/TISIDB/immunomodulator_scatter.php?gene=ENO1&group=Immunoinhibitor&type=exp&cancer=BRCA&target=ADORA2A&submit=Plot	-0.032	0.293	http://cis.hku.hk/TISIDB/immunomodulator_scatter.php?gene=ENO1&group=Immunoinhibitor&type=CNA&cancer=BRCA&target=ADORA2A&submit=Plot	0.049	0.168	http://cis.hku.hk/TISIDB/immunomodulator_scatter.php?gene=ENO1&group=Immunoinhibitor&type=met&cancer=BRCA&target=ADORA2A&submit=Plot		CCL1			http://cis.hku.hk/TISIDB/immunomodulator_scatter.php?gene=ENO1&group=chemokine&type=exp&cancer=BRCA&target=CCL1&submit=Plot			http://cis.hku.hk/TISIDB/immunomodulator_scatter.php?gene=ENO1&group=chemokine&type=CNA&cancer=BRCA&target=CCL1&submit=Plot			http://cis.hku.hk/TISIDB/immunomodulator_scatter.php?gene=ENO1&group=chemokine&type=met&cancer=BRCA&target=CCL1&submit=Plot
ENO1	Central Memory CD8 T cell	Tcm_CD8	0.114	0.000143	http://cis.hku.hk/TISIDB/immunomodulator_scatter.php?gene=ENO1&group=TIL&type=exp&cancer=BRCA&target=Tcm_CD8&submit=Plot	-0.032	0.293	http://cis.hku.hk/TISIDB/immunomodulator_scatter.php?gene=ENO1&group=TIL&type=CNA&cancer=BRCA&target=Tcm_CD8&submit=Plot	-0.045	0.208	http://cis.hku.hk/TISIDB/immunomodulator_scatter.php?gene=ENO1&group=TIL&type=met&cancer=BRCA&target=Tcm_CD8&submit=Plot		BTLA	0.075	0.0133	http://cis.hku.hk/TISIDB/immunomodulator_scatter.php?gene=ENO1&group=Immunoinhibitor&type=exp&cancer=BRCA&target=BTLA&submit=Plot	0.129	2.19e-05	http://cis.hku.hk/TISIDB/immunomodulator_scatter.php?gene=ENO1&group=Immunoinhibitor&type=CNA&cancer=BRCA&target=BTLA&submit=Plot	-0.304	3.64e-18	http://cis.hku.hk/TISIDB/immunomodulator_scatter.php?gene=ENO1&group=Immunoinhibitor&type=met&cancer=BRCA&target=BTLA&submit=Plot		CCL2	0.252	3.066e-17	http://cis.hku.hk/TISIDB/immunomodulator_scatter.php?gene=ENO1&group=chemokine&type=exp&cancer=BRCA&target=CCL2&submit=Plot	0.115	1.55e-05	http://cis.hku.hk/TISIDB/immunomodulator_scatter.php?gene=ENO1&group=chemokine&type=CNA&cancer=BRCA&target=CCL2&submit=Plot	-0.359	2.2e-16	http://cis.hku.hk/TISIDB/immunomodulator_scatter.php?gene=ENO1&group=chemokine&type=met&cancer=BRCA&target=CCL2&submit=Plot
ENO1	Effector Memory CD8 T cell	Tem_CD8	0.161	7.7e-08	http://cis.hku.hk/TISIDB/immunomodulator_scatter.php?gene=ENO1&group=TIL&type=exp&cancer=BRCA&target=Tem_CD8&submit=Plot	0.152	5.41e-07	http://cis.hku.hk/TISIDB/immunomodulator_scatter.php?gene=ENO1&group=TIL&type=CNA&cancer=BRCA&target=Tem_CD8&submit=Plot	-0.355	2.2e-16	http://cis.hku.hk/TISIDB/immunomodulator_scatter.php?gene=ENO1&group=TIL&type=met&cancer=BRCA&target=Tem_CD8&submit=Plot		CD160	-0.171	1.21e-08	http://cis.hku.hk/TISIDB/immunomodulator_scatter.php?gene=ENO1&group=Immunoinhibitor&type=exp&cancer=BRCA&target=CD160&submit=Plot	0.0105	0.000569	http://cis.hku.hk/TISIDB/immunomodulator_scatter.php?gene=ENO1&group=Immunoinhibitor&type=CNA&cancer=BRCA&target=CD160&submit=Plot	0.013	0.706	http://cis.hku.hk/TISIDB/immunomodulator_scatter.php?gene=ENO1&group=Immunoinhibitor&type=met&cancer=BRCA&target=CD160&submit=Plot		CCL3	0.258	4.24e-18	http://cis.hku.hk/TISIDB/immunomodulator_scatter.php?gene=ENO1&group=chemokine&type=exp&cancer=BRCA&target=CCL3&submit=Plot	0.076	0.0129	http://cis.hku.hk/TISIDB/immunomodulator_scatter.php?gene=ENO1&group=chemokine&type=CNA&cancer=BRCA&target=CCL3&submit=Plot	-0.289	1.9e-16	http://cis.hku.hk/TISIDB/immunomodulator_scatter.php?gene=ENO1&group=chemokine&type=met&cancer=BRCA&target=CCL3&submit=Plot
ENO1	Activated CD4 T cell	Act_CD4	0.306	2.2e-16	http://cis.hku.hk/TISIDB/immunomodulator_scatter.php?gene=ENO1&group=TIL&type=exp&cancer=BRCA&target=Act_CD4&submit=Plot	-0.068	0.0257	http://cis.hku.hk/TISIDB/immunomodulator_scatter.php?gene=ENO1&group=TIL&type=CNA&cancer=BRCA&target=Act_CD4&submit=Plot	-0.44	2.2e-16	http://cis.hku.hk/TISIDB/immunomodulator_scatter.php?gene=ENO1&group=TIL&type=met&cancer=BRCA&target=Act_CD4&submit=Plot		CD244	0.156	1.98e-07	http://cis.hku.hk/TISIDB/immunomodulator_scatter.php?gene=ENO1&group=Immunoinhibitor&type=exp&cancer=BRCA&target=CD244&submit=Plot	0.148	1.12e-06	http://cis.hku.hk/TISIDB/immunomodulator_scatter.php?gene=ENO1&group=Immunoinhibitor&type=CNA&cancer=BRCA&target=CD244&submit=Plot	-0.342	2.2e-16	http://cis.hku.hk/TISIDB/immunomodulator_scatter.php?gene=ENO1&group=Immunoinhibitor&type=met&cancer=BRCA&target=CD244&submit=Plot		CCL4	0.256	9.26e-18	http://cis.hku.hk/TISIDB/immunomodulator_scatter.php?gene=ENO1&group=chemokine&type=exp&cancer=BRCA&target=CCL4&submit=Plot	0.1	0.00102	http://cis.hku.hk/TISIDB/immunomodulator_scatter.php?gene=ENO1&group=chemokine&type=CNA&cancer=BRCA&target=CCL4&submit=Plot	-0.396	2.2e-16	http://cis.hku.hk/TISIDB/immunomodulator_scatter.php?gene=ENO1&group=chemokine&type=met&cancer=BRCA&target=CCL4&submit=Plot
ENO1	Central memory CD4 T cell	Tcm_CD4	0.266	4.04e-19	http://cis.hku.hk/TISIDB/immunomodulator_scatter.php?gene=ENO1&group=TIL&type=exp&cancer=BRCA&target=Tcm_CD4&submit=Plot	0.074	0.0158	http://cis.hku.hk/TISIDB/immunomodulator_scatter.php?gene=ENO1&group=TIL&type=CNA&cancer=BRCA&target=Tcm_CD4&submit=Plot	0.242	8.12e-12	http://cis.hku.hk/TISIDB/immunomodulator_scatter.php?gene=ENO1&group=TIL&type=met&cancer=BRCA&target=Tcm_CD4&submit=Plot		CD274	0.123	4.22e-05	http://cis.hku.hk/TISIDB/immunomodulator_scatter.php?gene=ENO1&group=Immunoinhibitor&type=exp&cancer=BRCA&target=CD274&submit=Plot	0.09	0.00318	http://cis.hku.hk/TISIDB/immunomodulator_scatter.php?gene=ENO1&group=Immunoinhibitor&type=CNA&cancer=BRCA&target=CD274&submit=Plot	-0.288	2.21e-16	http://cis.hku.hk/TISIDB/immunomodulator_scatter.php?gene=ENO1&group=Immunoinhibitor&type=met&cancer=BRCA&target=CD274&submit=Plot		CCL5	0.221	1.47e-13	http://cis.hku.hk/TISIDB/immunomodulator_scatter.php?gene=ENO1&group=chemokine&type=exp&cancer=BRCA&target=CCL5&submit=Plot	0.106	0.000521	http://cis.hku.hk/TISIDB/immunomodulator_scatter.php?gene=ENO1&group=chemokine&type=CNA&cancer=BRCA&target=CCL5&submit=Plot	-0.349	2.2e-16	http://cis.hku.hk/TISIDB/immunomodulator_scatter.php?gene=ENO1&group=chemokine&type=met&cancer=BRCA&target=CCL5&submit=Plot
ENO1	T follicular helper cell	Tem_CD4	-0.055	0.0682	http://cis.hku.hk/TISIDB/immunomodulator_scatter.php?gene=ENO1&group=TIL&type=exp&cancer=BRCA&target=Tem_CD4&submit=Plot	0.107	0.000442	http://cis.hku.hk/TISIDB/immunomodulator_scatter.php?gene=ENO1&group=TIL&type=CNA&cancer=BRCA&target=Tem_CD4&submit=Plot	-0.147	3.65e-05	http://cis.hku.hk/TISIDB/immunomodulator_scatter.php?gene=ENO1&group=TIL&type=met&cancer=BRCA&target=Tem_CD4&submit=Plot		CD96	0.077	0.0102	http://cis.hku.hk/TISIDB/immunomodulator_scatter.php?gene=ENO1&group=Immunoinhibitor&type=exp&cancer=BRCA&target=CD96&submit=Plot	0.093	0.00228	http://cis.hku.hk/TISIDB/immunomodulator_scatter.php?gene=ENO1&group=Immunoinhibitor&type=CNA&cancer=BRCA&target=CD96&submit=Plot	-0.311	4.61e-19	http://cis.hku.hk/TISIDB/immunomodulator_scatter.php?gene=ENO1&group=Immunoinhibitor&type=met&cancer=BRCA&target=CD96&submit=Plot		CCL6			http://cis.hku.hk/TISIDB/immunomodulator_scatter.php?gene=ENO1&group=chemokine&type=exp&cancer=BRCA&target=CCL6&submit=Plot			http://cis.hku.hk/TISIDB/immunomodulator_scatter.php?gene=ENO1&group=chemokine&type=CNA&cancer=BRCA&target=CCL6&submit=Plot			http://cis.hku.hk/TISIDB/immunomodulator_scatter.php?gene=ENO1&group=chemokine&type=met&cancer=BRCA&target=CCL6&submit=Plot
ENO1	Gamma Delta T cell	Tgd	0.457	2.2e-16	http://cis.hku.hk/TISIDB/immunomodulator_scatter.php?gene=ENO1&group=TIL&type=exp&cancer=BRCA&target=Tgd&submit=Plot	0.092	0.0026	http://cis.hku.hk/TISIDB/immunomodulator_scatter.php?gene=ENO1&group=TIL&type=CNA&cancer=BRCA&target=Tgd&submit=Plot	-0.441	2.2e-16	http://cis.hku.hk/TISIDB/immunomodulator_scatter.php?gene=ENO1&group=TIL&type=met&cancer=BRCA&target=Tgd&submit=Plot		CSF1R	0.098	0.00112	http://cis.hku.hk/TISIDB/immunomodulator_scatter.php?gene=ENO1&group=Immunoinhibitor&type=exp&cancer=BRCA&target=CSF1R&submit=Plot	0.017	1.9e-08	http://cis.hku.hk/TISIDB/immunomodulator_scatter.php?gene=ENO1&group=Immunoinhibitor&type=CNA&cancer=BRCA&target=CSF1R&submit=Plot	-0.251	1.13e-12	http://cis.hku.hk/TISIDB/immunomodulator_scatter.php?gene=ENO1&group=Immunoinhibitor&type=met&cancer=BRCA&target=CSF1R&submit=Plot		CCL7	0.47	2.2e-16	http://cis.hku.hk/TISIDB/immunomodulator_scatter.php?gene=ENO1&group=chemokine&type=exp&cancer=BRCA&target=CCL7&submit=Plot	-0.033	0.279	http://cis.hku.hk/TISIDB/immunomodulator_scatter.php?gene=ENO1&group=chemokine&type=CNA&cancer=BRCA&target=CCL7&submit=Plot	-0.107	2.2e-16	http://cis.hku.hk/TISIDB/immunomodulator_scatter.php?gene=ENO1&group=chemokine&type=met&cancer=BRCA&target=CCL7&submit=Plot
ENO1	Type 1 T Helper Cell	Th1	0.195	7.6e-11	http://cis.hku.hk/TISIDB/immunomodulator_scatter.php?gene=ENO1&group=TIL&type=exp&cancer=BRCA&target=Th1&submit=Plot	0.172	1.36e-08	http://cis.hku.hk/TISIDB/immunomodulator_scatter.php?gene=ENO1&group=TIL&type=CNA&cancer=BRCA&target=Th1&submit=Plot	-0.419	2.2e-16	http://cis.hku.hk/TISIDB/immunomodulator_scatter.php?gene=ENO1&group=TIL&type=met&cancer=BRCA&target=Th1&submit=Plot		CTLA4	0.261	1.99e-18	http://cis.hku.hk/TISIDB/immunomodulator_scatter.php?gene=ENO1&group=Immunoinhibitor&type=exp&cancer=BRCA&target=CTLA4&submit=Plot	0.07	0.0214	http://cis.hku.hk/TISIDB/immunomodulator_scatter.php?gene=ENO1&group=Immunoinhibitor&type=CNA&cancer=BRCA&target=CTLA4&submit=Plot	-0.393	2.2e-16	http://cis.hku.hk/TISIDB/immunomodulator_scatter.php?gene=ENO1&group=Immunoinhibitor&type=met&cancer=BRCA&target=CTLA4&submit=Plot		CCL8	0.33	2.2e-16	http://cis.hku.hk/TISIDB/immunomodulator_scatter.php?gene=ENO1&group=chemokine&type=exp&cancer=BRCA&target=CCL8&submit=Plot	-0.013	0.662	http://cis.hku.hk/TISIDB/immunomodulator_scatter.php?gene=ENO1&group=chemokine&type=CNA&cancer=BRCA&target=CCL8&submit=Plot	-0.407	2.2e-16	http://cis.hku.hk/TISIDB/immunomodulator_scatter.php?gene=ENO1&group=chemokine&type=met&cancer=BRCA&target=CCL8&submit=Plot
ENO1	Type 17 T Helper Cell	Th17	0.059	0.052	http://cis.hku.hk/TISIDB/immunomodulator_scatter.php?gene=ENO1&group=TIL&type=exp&cancer=BRCA&target=Th17&submit=Plot	0.224	1.06e-13	http://cis.hku.hk/TISIDB/immunomodulator_scatter.php?gene=ENO1&group=TIL&type=CNA&cancer=BRCA&target=Th17&submit=Plot	-0.183	2.66e-07	http://cis.hku.hk/TISIDB/immunomodulator_scatter.php?gene=ENO1&group=TIL&type=met&cancer=BRCA&target=Th17&submit=Plot		HAVCR2	0.0204	1.06e-11	http://cis.hku.hk/TISIDB/immunomodulator_scatter.php?gene=ENO1&group=Immunoinhibitor&type=exp&cancer=BRCA&target=HAVCR2&submit=Plot	0.04	0.0192	http://cis.hku.hk/TISIDB/immunomodulator_scatter.php?gene=ENO1&group=Immunoinhibitor&type=CNA&cancer=BRCA&target=HAVCR2&submit=Plot	-0.284	6.23e-16	http://cis.hku.hk/TISIDB/immunomodulator_scatter.php?gene=ENO1&group=Immunoinhibitor&type=met&cancer=BRCA&target=HAVCR2&submit=Plot		CCL9			http://cis.hku.hk/TISIDB/immunomodulator_scatter.php?gene=ENO1&group=chemokine&type=exp&cancer=BRCA&target=CCL9&submit=Plot			http://cis.hku.hk/TISIDB/immunomodulator_scatter.php?gene=ENO1&group=chemokine&type=CNA&cancer=BRCA&target=CCL9&submit=Plot			http://cis.hku.hk/TISIDB/immunomodulator_scatter.php?gene=ENO1&group=chemokine&type=met&cancer=BRCA&target=CCL9&submit=Plot
ENO1	Type 2 T Helper Cell	Th2	0.117	0.000104	http://cis.hku.hk/TISIDB/immunomodulator_scatter.php?gene=ENO1&group=TIL&type=exp&cancer=BRCA&target=Th2&submit=Plot	0.059	0.0518	http://cis.hku.hk/TISIDB/immunomodulator_scatter.php?gene=ENO1&group=TIL&type=CNA&cancer=BRCA&target=Th2&submit=Plot	-0.306	2.41e-18	http://cis.hku.hk/TISIDB/immunomodulator_scatter.php?gene=ENO1&group=TIL&type=met&cancer=BRCA&target=Th2&submit=Plot		IDO1	0.309	2.2e-16	http://cis.hku.hk/TISIDB/immunomodulator_scatter.php?gene=ENO1&group=Immunoinhibitor&type=exp&cancer=BRCA&target=IDO1&submit=Plot	0.018	0.562	http://cis.hku.hk/TISIDB/immunomodulator_scatter.php?gene=ENO1&group=Immunoinhibitor&type=CNA&cancer=BRCA&target=IDO1&submit=Plot	-0.436	2.2e-16	http://cis.hku.hk/TISIDB/immunomodulator_scatter.php?gene=ENO1&group=Immunoinhibitor&type=met&cancer=BRCA&target=IDO1&submit=Plot		CCL10			http://cis.hku.hk/TISIDB/immunomodulator_scatter.php?gene=ENO1&group=chemokine&type=exp&cancer=BRCA&target=CCL10&submit=Plot			http://cis.hku.hk/TISIDB/immunomodulator_scatter.php?gene=ENO1&group=chemokine&type=CNA&cancer=BRCA&target=CCL10&submit=Plot			http://cis.hku.hk/TISIDB/immunomodulator_scatter.php?gene=ENO1&group=chemokine&type=met&cancer=BRCA&target=CCL10&submit=Plot
ENO1	Regulatory T Cell	Treg	0.251	4.18e-17	http://cis.hku.hk/TISIDB/immunomodulator_scatter.php?gene=ENO1&group=TIL&type=exp&cancer=BRCA&target=Treg&submit=Plot	0.149	9.23e-07	http://cis.hku.hk/TISIDB/immunomodulator_scatter.php?gene=ENO1&group=TIL&type=CNA&cancer=BRCA&target=Treg&submit=Plot	-0.37	2.2e-16	http://cis.hku.hk/TISIDB/immunomodulator_scatter.php?gene=ENO1&group=TIL&type=met&cancer=BRCA&target=Treg&submit=Plot		IL10	0.184	8.49e-10	http://cis.hku.hk/TISIDB/immunomodulator_scatter.php?gene=ENO1&group=Immunoinhibitor&type=exp&cancer=BRCA&target=IL10&submit=Plot	0.018	0.547	http://cis.hku.hk/TISIDB/immunomodulator_scatter.php?gene=ENO1&group=Immunoinhibitor&type=CNA&cancer=BRCA&target=IL10&submit=Plot	-0.324	5.2e-21	http://cis.hku.hk/TISIDB/immunomodulator_scatter.php?gene=ENO1&group=Immunoinhibitor&type=met&cancer=BRCA&target=IL10&submit=Plot		CCL11	0.169	1.69e-08	http://cis.hku.hk/TISIDB/immunomodulator_scatter.php?gene=ENO1&group=chemokine&type=exp&cancer=BRCA&target=CCL11&submit=Plot	0.041	0.181	http://cis.hku.hk/TISIDB/immunomodulator_scatter.php?gene=ENO1&group=chemokine&type=CNA&cancer=BRCA&target=CCL11&submit=Plot	-0.153	1.79e-05	http://cis.hku.hk/TISIDB/immunomodulator_scatter.php?gene=ENO1&group=chemokine&type=met&cancer=BRCA&target=CCL11&submit=Plot
ENO1	Activated B Cell	Act_B	0.117	0.000104	http://cis.hku.hk/TISIDB/immunomodulator_scatter.php?gene=ENO1&group=TIL&type=exp&cancer=BRCA&target=Act_B&submit=Plot	0.209	4.07e-12	http://cis.hku.hk/TISIDB/immunomodulator_scatter.php?gene=ENO1&group=TIL&type=CNA&cancer=BRCA&target=Act_B&submit=Plot	-0.352	2.2e-16	http://cis.hku.hk/TISIDB/immunomodulator_scatter.php?gene=ENO1&group=TIL&type=met&cancer=BRCA&target=Act_B&submit=Plot		IL10RB	0.341	2.2e-16	http://cis.hku.hk/TISIDB/immunomodulator_scatter.php?gene=ENO1&group=Immunoinhibitor&type=exp&cancer=BRCA&target=IL10RB&submit=Plot	0.027	0.382	http://cis.hku.hk/TISIDB/immunomodulator_scatter.php?gene=ENO1&group=Immunoinhibitor&type=CNA&cancer=BRCA&target=IL10RB&submit=Plot	-0.359	2.2e-16	http://cis.hku.hk/TISIDB/immunomodulator_scatter.php?gene=ENO1&group=Immunoinhibitor&type=met&cancer=BRCA&target=IL10RB&submit=Plot		CCL12			http://cis.hku.hk/TISIDB/immunomodulator_scatter.php?gene=ENO1&group=chemokine&type=exp&cancer=BRCA&target=CCL12&submit=Plot			http://cis.hku.hk/TISIDB/immunomodulator_scatter.php?gene=ENO1&group=chemokine&type=CNA&cancer=BRCA&target=CCL12&submit=Plot			http://cis.hku.hk/TISIDB/immunomodulator_scatter.php?gene=ENO1&group=chemokine&type=met&cancer=BRCA&target=CCL12&submit=Plot
ENO1	Immature B Cell	Imm_B	0.047	0.12	http://cis.hku.hk/TISIDB/immunomodulator_scatter.php?gene=ENO1&group=TIL&type=exp&cancer=BRCA&target=Imm_B&submit=Plot	0.156	2.77e-07	http://cis.hku.hk/TISIDB/immunomodulator_scatter.php?gene=ENO1&group=TIL&type=CNA&cancer=BRCA&target=Imm_B&submit=Plot	-0.301	7.59e-18	http://cis.hku.hk/TISIDB/immunomodulator_scatter.php?gene=ENO1&group=TIL&type=met&cancer=BRCA&target=Imm_B&submit=Plot		KDR	-0.26	2.64e-18	http://cis.hku.hk/TISIDB/immunomodulator_scatter.php?gene=ENO1&group=Immunoinhibitor&type=exp&cancer=BRCA&target=KDR&submit=Plot	0.087	0.00411	http://cis.hku.hk/TISIDB/immunomodulator_scatter.php?gene=ENO1&group=Immunoinhibitor&type=CNA&cancer=BRCA&target=KDR&submit=Plot	0.106	0.00292	http://cis.hku.hk/TISIDB/immunomodulator_scatter.php?gene=ENO1&group=Immunoinhibitor&type=met&cancer=BRCA&target=KDR&submit=Plot		CCL13	0.339	2.2e-16	http://cis.hku.hk/TISIDB/immunomodulator_scatter.php?gene=ENO1&group=chemokine&type=exp&cancer=BRCA&target=CCL13&submit=Plot	0.091	0.00279	http://cis.hku.hk/TISIDB/immunomodulator_scatter.php?gene=ENO1&group=chemokine&type=CNA&cancer=BRCA&target=CCL13&submit=Plot	-0.443	2.2e-16	http://cis.hku.hk/TISIDB/immunomodulator_scatter.php?gene=ENO1&group=chemokine&type=met&cancer=BRCA&target=CCL13&submit=Plot
ENO1	Memory B Cell	Mem_B	0.074	0.0145	http://cis.hku.hk/TISIDB/immunomodulator_scatter.php?gene=ENO1&group=TIL&type=exp&cancer=BRCA&target=Mem_B&submit=Plot	0.064	0.0365	http://cis.hku.hk/TISIDB/immunomodulator_scatter.php?gene=ENO1&group=TIL&type=CNA&cancer=BRCA&target=Mem_B&submit=Plot	-0.249	1.85e-12	http://cis.hku.hk/TISIDB/immunomodulator_scatter.php?gene=ENO1&group=TIL&type=met&cancer=BRCA&target=Mem_B&submit=Plot		KIR2DL1			http://cis.hku.hk/TISIDB/immunomodulator_scatter.php?gene=ENO1&group=Immunoinhibitor&type=exp&cancer=BRCA&target=KIR2DL1&submit=Plot			http://cis.hku.hk/TISIDB/immunomodulator_scatter.php?gene=ENO1&group=Immunoinhibitor&type=CNA&cancer=BRCA&target=KIR2DL1&submit=Plot			http://cis.hku.hk/TISIDB/immunomodulator_scatter.php?gene=ENO1&group=Immunoinhibitor&type=met&cancer=BRCA&target=KIR2DL1&submit=Plot		CCL14	-0.332	2.2e-16	http://cis.hku.hk/TISIDB/immunomodulator_scatter.php?gene=ENO1&group=chemokine&type=exp&cancer=BRCA&target=CCL14&submit=Plot	0.176	6.69e-09	http://cis.hku.hk/TISIDB/immunomodulator_scatter.php?gene=ENO1&group=chemokine&type=CNA&cancer=BRCA&target=CCL14&submit=Plot	0.183	2.71e-07	http://cis.hku.hk/TISIDB/immunomodulator_scatter.php?gene=ENO1&group=chemokine&type=met&cancer=BRCA&target=CCL14&submit=Plot
ENO1	Natural Killer Cell	NK	-0.019	0.531	http://cis.hku.hk/TISIDB/immunomodulator_scatter.php?gene=ENO1&group=TIL&type=exp&cancer=BRCA&target=NK&submit=Plot	0.117	0.000129	http://cis.hku.hk/TISIDB/immunomodulator_scatter.php?gene=ENO1&group=TIL&type=CNA&cancer=BRCA&target=NK&submit=Plot	-0.09	0.012	http://cis.hku.hk/TISIDB/immunomodulator_scatter.php?gene=ENO1&group=TIL&type=met&cancer=BRCA&target=NK&submit=Plot		KIR2DL3			http://cis.hku.hk/TISIDB/immunomodulator_scatter.php?gene=ENO1&group=Immunoinhibitor&type=exp&cancer=BRCA&target=KIR2DL3&submit=Plot			http://cis.hku.hk/TISIDB/immunomodulator_scatter.php?gene=ENO1&group=Immunoinhibitor&type=CNA&cancer=BRCA&target=KIR2DL3&submit=Plot			http://cis.hku.hk/TISIDB/immunomodulator_scatter.php?gene=ENO1&group=Immunoinhibitor&type=met&cancer=BRCA&target=KIR2DL3&submit=Plot		CCL15			http://cis.hku.hk/TISIDB/immunomodulator_scatter.php?gene=ENO1&group=chemokine&type=exp&cancer=BRCA&target=CCL15&submit=Plot			http://cis.hku.hk/TISIDB/immunomodulator_scatter.php?gene=ENO1&group=chemokine&type=CNA&cancer=BRCA&target=CCL15&submit=Plot			http://cis.hku.hk/TISIDB/immunomodulator_scatter.php?gene=ENO1&group=chemokine&type=met&cancer=BRCA&target=CCL15&submit=Plot
ENO1	CD56 Bright Natural Killer Cell	CD56bright	0.304	2.2e-16	http://cis.hku.hk/TISIDB/immunomodulator_scatter.php?gene=ENO1&group=TIL&type=exp&cancer=BRCA&target=CD56bright&submit=Plot	0.085	0.00553	http://cis.hku.hk/TISIDB/immunomodulator_scatter.php?gene=ENO1&group=TIL&type=CNA&cancer=BRCA&target=CD56bright&submit=Plot	-0.303	5.75e-18	http://cis.hku.hk/TISIDB/immunomodulator_scatter.php?gene=ENO1&group=TIL&type=met&cancer=BRCA&target=CD56bright&submit=Plot		LAG3	0.332	2.2e-16	http://cis.hku.hk/TISIDB/immunomodulator_scatter.php?gene=ENO1&group=Immunoinhibitor&type=exp&cancer=BRCA&target=LAG3&submit=Plot	-0.01	0.733	http://cis.hku.hk/TISIDB/immunomodulator_scatter.php?gene=ENO1&group=Immunoinhibitor&type=CNA&cancer=BRCA&target=LAG3&submit=Plot	-0.357	2.2e-16	http://cis.hku.hk/TISIDB/immunomodulator_scatter.php?gene=ENO1&group=Immunoinhibitor&type=met&cancer=BRCA&target=LAG3&submit=Plot		CCL16			http://cis.hku.hk/TISIDB/immunomodulator_scatter.php?gene=ENO1&group=chemokine&type=exp&cancer=BRCA&target=CCL16&submit=Plot			http://cis.hku.hk/TISIDB/immunomodulator_scatter.php?gene=ENO1&group=chemokine&type=CNA&cancer=BRCA&target=CCL16&submit=Plot			http://cis.hku.hk/TISIDB/immunomodulator_scatter.php?gene=ENO1&group=chemokine&type=met&cancer=BRCA&target=CCL16&submit=Plot
ENO1	CD56 DIM Natural Killer Cell	CD56dim	0.334	2.2e-16	http://cis.hku.hk/TISIDB/immunomodulator_scatter.php?gene=ENO1&group=TIL&type=exp&cancer=BRCA&target=CD56dim&submit=Plot	-0.01	0.734	http://cis.hku.hk/TISIDB/immunomodulator_scatter.php?gene=ENO1&group=TIL&type=CNA&cancer=BRCA&target=CD56dim&submit=Plot	-0.221	3.98e-10	http://cis.hku.hk/TISIDB/immunomodulator_scatter.php?gene=ENO1&group=TIL&type=met&cancer=BRCA&target=CD56dim&submit=Plot		LGALS9	0.208	3.94e-12	http://cis.hku.hk/TISIDB/immunomodulator_scatter.php?gene=ENO1&group=Immunoinhibitor&type=exp&cancer=BRCA&target=LGALS9&submit=Plot	0.066	0.0293	http://cis.hku.hk/TISIDB/immunomodulator_scatter.php?gene=ENO1&group=Immunoinhibitor&type=CNA&cancer=BRCA&target=LGALS9&submit=Plot	-0.213	1.8e-09	http://cis.hku.hk/TISIDB/immunomodulator_scatter.php?gene=ENO1&group=Immunoinhibitor&type=met&cancer=BRCA&target=LGALS9&submit=Plot		CCL17	0.117	0.000104	http://cis.hku.hk/TISIDB/immunomodulator_scatter.php?gene=ENO1&group=chemokine&type=exp&cancer=BRCA&target=CCL17&submit=Plot	0.13	1.88e-05	http://cis.hku.hk/TISIDB/immunomodulator_scatter.php?gene=ENO1&group=chemokine&type=CNA&cancer=BRCA&target=CCL17&submit=Plot	-0.198	2.43e-08	http://cis.hku.hk/TISIDB/immunomodulator_scatter.php?gene=ENO1&group=chemokine&type=met&cancer=BRCA&target=CCL17&submit=Plot
ENO1	Myeloid Derived Suppressor Cell	MDSC	0.293	2.31e-23	http://cis.hku.hk/TISIDB/immunomodulator_scatter.php?gene=ENO1&group=TIL&type=exp&cancer=BRCA&target=MDSC&submit=Plot	0.099	0.00117	http://cis.hku.hk/TISIDB/immunomodulator_scatter.php?gene=ENO1&group=TIL&type=CNA&cancer=BRCA&target=MDSC&submit=Plot	-0.376	2.2e-16	http://cis.hku.hk/TISIDB/immunomodulator_scatter.php?gene=ENO1&group=TIL&type=met&cancer=BRCA&target=MDSC&submit=Plot		PDCD1	0.177	3.47e-09	http://cis.hku.hk/TISIDB/immunomodulator_scatter.php?gene=ENO1&group=Immunoinhibitor&type=exp&cancer=BRCA&target=PDCD1&submit=Plot	0.089	0.0036	http://cis.hku.hk/TISIDB/immunomodulator_scatter.php?gene=ENO1&group=Immunoinhibitor&type=CNA&cancer=BRCA&target=PDCD1&submit=Plot	-0.29	1.32e-16	http://cis.hku.hk/TISIDB/immunomodulator_scatter.php?gene=ENO1&group=Immunoinhibitor&type=met&cancer=BRCA&target=PDCD1&submit=Plot		CCL18	0.369	2.2e-16	http://cis.hku.hk/TISIDB/immunomodulator_scatter.php?gene=ENO1&group=chemokine&type=exp&cancer=BRCA&target=CCL18&submit=Plot	0.01	0.736	http://cis.hku.hk/TISIDB/immunomodulator_scatter.php?gene=ENO1&group=chemokine&type=CNA&cancer=BRCA&target=CCL18&submit=Plot	-0.442	2.2e-16	http://cis.hku.hk/TISIDB/immunomodulator_scatter.php?gene=ENO1&group=chemokine&type=met&cancer=BRCA&target=CCL18&submit=Plot
ENO1	Natural Killer T cell	NKT	0.243	4.13e-16	http://cis.hku.hk/TISIDB/immunomodulator_scatter.php?gene=ENO1&group=TIL&type=exp&cancer=BRCA&target=NKT&submit=Plot	0.159	1.65e-07	http://cis.hku.hk/TISIDB/immunomodulator_scatter.php?gene=ENO1&group=TIL&type=CNA&cancer=BRCA&target=NKT&submit=Plot	-0.42	2.2e-16	http://cis.hku.hk/TISIDB/immunomodulator_scatter.php?gene=ENO1&group=TIL&type=met&cancer=BRCA&target=NKT&submit=Plot		PDCD1LG2	0.251	3.79e-17	http://cis.hku.hk/TISIDB/immunomodulator_scatter.php?gene=ENO1&group=Immunoinhibitor&type=exp&cancer=BRCA&target=PDCD1LG2&submit=Plot	0.069	0.0247	http://cis.hku.hk/TISIDB/immunomodulator_scatter.php?gene=ENO1&group=Immunoinhibitor&type=CNA&cancer=BRCA&target=PDCD1LG2&submit=Plot	0.44	2.2e-16	http://cis.hku.hk/TISIDB/immunomodulator_scatter.php?gene=ENO1&group=Immunoinhibitor&type=met&cancer=BRCA&target=PDCD1LG2&submit=Plot		CCL19	-0.027	0.379	http://cis.hku.hk/TISIDB/immunomodulator_scatter.php?gene=ENO1&group=chemokine&type=exp&cancer=BRCA&target=CCL19&submit=Plot	0.179	3.53e-09	http://cis.hku.hk/TISIDB/immunomodulator_scatter.php?gene=ENO1&group=chemokine&type=CNA&cancer=BRCA&target=CCL19&submit=Plot	-0.132	0.000205	http://cis.hku.hk/TISIDB/immunomodulator_scatter.php?gene=ENO1&group=chemokine&type=met&cancer=BRCA&target=CCL19&submit=Plot
ENO1	Activated Dendritic Cell	Act_DC	0.471	2.2e-16	http://cis.hku.hk/TISIDB/immunomodulator_scatter.php?gene=ENO1&group=TIL&type=exp&cancer=BRCA&target=Act_DC&submit=Plot	0.052	0.0869	http://cis.hku.hk/TISIDB/immunomodulator_scatter.php?gene=ENO1&group=TIL&type=CNA&cancer=BRCA&target=Act_DC&submit=Plot	-0.442	2.2e-16	http://cis.hku.hk/TISIDB/immunomodulator_scatter.php?gene=ENO1&group=TIL&type=met&cancer=BRCA&target=Act_DC&submit=Plot		PVRL2	-0.332	2.2e-16	http://cis.hku.hk/TISIDB/immunomodulator_scatter.php?gene=ENO1&group=Immunoinhibitor&type=exp&cancer=BRCA&target=PVRL2&submit=Plot	-0.101	0.000906	http://cis.hku.hk/TISIDB/immunomodulator_scatter.php?gene=ENO1&group=Immunoinhibitor&type=CNA&cancer=BRCA&target=PVRL2&submit=Plot	0.498	2.2e-16	http://cis.hku.hk/TISIDB/immunomodulator_scatter.php?gene=ENO1&group=Immunoinhibitor&type=met&cancer=BRCA&target=PVRL2&submit=Plot		CCL20	0.406	2.2e-16	http://cis.hku.hk/TISIDB/immunomodulator_scatter.php?gene=ENO1&group=chemokine&type=exp&cancer=BRCA&target=CCL20&submit=Plot	0.043	0.163	http://cis.hku.hk/TISIDB/immunomodulator_scatter.php?gene=ENO1&group=chemokine&type=CNA&cancer=BRCA&target=CCL20&submit=Plot	-0.44	2.2e-16	http://cis.hku.hk/TISIDB/immunomodulator_scatter.php?gene=ENO1&group=chemokine&type=met&cancer=BRCA&target=CCL20&submit=Plot
ENO1	Plasmacytoid Dendritic Cell	pDC	0.078	0.00983	http://cis.hku.hk/TISIDB/immunomodulator_scatter.php?gene=ENO1&group=TIL&type=exp&cancer=BRCA&target=pDC&submit=Plot	0.196	9.04e-11	http://cis.hku.hk/TISIDB/immunomodulator_scatter.php?gene=ENO1&group=TIL&type=CNA&cancer=BRCA&target=pDC&submit=Plot	-0.19	8.6e-08	http://cis.hku.hk/TISIDB/immunomodulator_scatter.php?gene=ENO1&group=TIL&type=met&cancer=BRCA&target=pDC&submit=Plot		TGFB1	-0.02	0.508	http://cis.hku.hk/TISIDB/immunomodulator_scatter.php?gene=ENO1&group=Immunoinhibitor&type=exp&cancer=BRCA&target=TGFB1&submit=Plot	0.141	3.63e-06	http://cis.hku.hk/TISIDB/immunomodulator_scatter.php?gene=ENO1&group=Immunoinhibitor&type=CNA&cancer=BRCA&target=TGFB1&submit=Plot	0.025	0.482	http://cis.hku.hk/TISIDB/immunomodulator_scatter.php?gene=ENO1&group=Immunoinhibitor&type=met&cancer=BRCA&target=TGFB1&submit=Plot		CCL21	-0.047	0.117	http://cis.hku.hk/TISIDB/immunomodulator_scatter.php?gene=ENO1&group=chemokine&type=exp&cancer=BRCA&target=CCL21&submit=Plot	0.151	6.33e-07	http://cis.hku.hk/TISIDB/immunomodulator_scatter.php?gene=ENO1&group=chemokine&type=CNA&cancer=BRCA&target=CCL21&submit=Plot	-0.058	0.105	http://cis.hku.hk/TISIDB/immunomodulator_scatter.php?gene=ENO1&group=chemokine&type=met&cancer=BRCA&target=CCL21&submit=Plot
ENO1	Immature Dendritic Cell	iDC	0.144	1.71e-06	http://cis.hku.hk/TISIDB/immunomodulator_scatter.php?gene=ENO1&group=TIL&type=exp&cancer=BRCA&target=iDC&submit=Plot	0.129	2.29e-05	http://cis.hku.hk/TISIDB/immunomodulator_scatter.php?gene=ENO1&group=TIL&type=CNA&cancer=BRCA&target=iDC&submit=Plot	-0.171	1.44e-06	http://cis.hku.hk/TISIDB/immunomodulator_scatter.php?gene=ENO1&group=TIL&type=met&cancer=BRCA&target=iDC&submit=Plot		TGFBR1	0.105	0.000517	http://cis.hku.hk/TISIDB/immunomodulator_scatter.php?gene=ENO1&group=Immunoinhibitor&type=exp&cancer=BRCA&target=TGFBR1&submit=Plot	-0.002	0.945	http://cis.hku.hk/TISIDB/immunomodulator_scatter.php?gene=ENO1&group=Immunoinhibitor&type=CNA&cancer=BRCA&target=TGFBR1&submit=Plot	-0.179	4.7e-07	http://cis.hku.hk/TISIDB/immunomodulator_scatter.php?gene=ENO1&group=Immunoinhibitor&type=met&cancer=BRCA&target=TGFBR1&submit=Plot		CCL22	0.115	0.000134	http://cis.hku.hk/TISIDB/immunomodulator_scatter.php?gene=ENO1&group=chemokine&type=exp&cancer=BRCA&target=CCL22&submit=Plot	0.102	0.000856	http://cis.hku.hk/TISIDB/immunomodulator_scatter.php?gene=ENO1&group=chemokine&type=CNA&cancer=BRCA&target=CCL22&submit=Plot	-186	1.5e-07	http://cis.hku.hk/TISIDB/immunomodulator_scatter.php?gene=ENO1&group=chemokine&type=met&cancer=BRCA&target=CCL22&submit=Plot
ENO1	Macrophage	Macrophage	0.141	2.68e-06	http://cis.hku.hk/TISIDB/immunomodulator_scatter.php?gene=ENO1&group=TIL&type=exp&cancer=BRCA&target=Macrophage&submit=Plot	0.118	0.000106	http://cis.hku.hk/TISIDB/immunomodulator_scatter.php?gene=ENO1&group=TIL&type=CNA&cancer=BRCA&target=Macrophage&submit=Plot	-0.254	6.07e-13	http://cis.hku.hk/TISIDB/immunomodulator_scatter.php?gene=ENO1&group=TIL&type=met&cancer=BRCA&target=Macrophage&submit=Plot		TIGIT	0.18	2.09e-09	http://cis.hku.hk/TISIDB/immunomodulator_scatter.php?gene=ENO1&group=Immunoinhibitor&type=exp&cancer=BRCA&target=TIGIT&submit=Plot	0.076	0.0127	http://cis.hku.hk/TISIDB/immunomodulator_scatter.php?gene=ENO1&group=Immunoinhibitor&type=CNA&cancer=BRCA&target=TIGIT&submit=Plot	-0.357	2.2e-16	http://cis.hku.hk/TISIDB/immunomodulator_scatter.php?gene=ENO1&group=Immunoinhibitor&type=met&cancer=BRCA&target=TIGIT&submit=Plot		CCL23			http://cis.hku.hk/TISIDB/immunomodulator_scatter.php?gene=ENO1&group=chemokine&type=exp&cancer=BRCA&target=CCL23&submit=Plot			http://cis.hku.hk/TISIDB/immunomodulator_scatter.php?gene=ENO1&group=chemokine&type=CNA&cancer=BRCA&target=CCL23&submit=Plot			http://cis.hku.hk/TISIDB/immunomodulator_scatter.php?gene=ENO1&group=chemokine&type=met&cancer=BRCA&target=CCL23&submit=Plot
ENO1	Eosinophil	Eosinophil	-0.117	9.75e-05	http://cis.hku.hk/TISIDB/immunomodulator_scatter.php?gene=ENO1&group=TIL&type=exp&cancer=BRCA&target=Eosinophil&submit=Plot	0.145	1.69e-06	http://cis.hku.hk/TISIDB/immunomodulator_scatter.php?gene=ENO1&group=TIL&type=CNA&cancer=BRCA&target=Eosinophil&submit=Plot	-0.12	0.000734	http://cis.hku.hk/TISIDB/immunomodulator_scatter.php?gene=ENO1&group=TIL&type=met&cancer=BRCA&target=Eosinophil&submit=Plot		VTCN1	0.0154	3.1e-07	http://cis.hku.hk/TISIDB/immunomodulator_scatter.php?gene=ENO1&group=Immunoinhibitor&type=exp&cancer=BRCA&target=VTCN1&submit=Plot	0.186	7.89e-10	http://cis.hku.hk/TISIDB/immunomodulator_scatter.php?gene=ENO1&group=Immunoinhibitor&type=CNA&cancer=BRCA&target=VTCN1&submit=Plot	-0.207	5.17e-09	http://cis.hku.hk/TISIDB/immunomodulator_scatter.php?gene=ENO1&group=Immunoinhibitor&type=met&cancer=BRCA&target=VTCN1&submit=Plot		CCL24			http://cis.hku.hk/TISIDB/immunomodulator_scatter.php?gene=ENO1&group=chemokine&type=exp&cancer=BRCA&target=CCL24&submit=Plot			http://cis.hku.hk/TISIDB/immunomodulator_scatter.php?gene=ENO1&group=chemokine&type=CNA&cancer=BRCA&target=CCL24&submit=Plot			http://cis.hku.hk/TISIDB/immunomodulator_scatter.php?gene=ENO1&group=chemokine&type=met&cancer=BRCA&target=CCL24&submit=Plot
ENO1	Mast Cell	Mast	0.008	0.786	http://cis.hku.hk/TISIDB/immunomodulator_scatter.php?gene=ENO1&group=TIL&type=exp&cancer=BRCA&target=Mast&submit=Plot	0.149	9.42e-07	http://cis.hku.hk/TISIDB/immunomodulator_scatter.php?gene=ENO1&group=TIL&type=CNA&cancer=BRCA&target=Mast&submit=Plot	-0.186	1.6e-07	http://cis.hku.hk/TISIDB/immunomodulator_scatter.php?gene=ENO1&group=TIL&type=met&cancer=BRCA&target=Mast&submit=Plot													CCL25			http://cis.hku.hk/TISIDB/immunomodulator_scatter.php?gene=ENO1&group=chemokine&type=exp&cancer=BRCA&target=CCL25&submit=Plot			http://cis.hku.hk/TISIDB/immunomodulator_scatter.php?gene=ENO1&group=chemokine&type=CNA&cancer=BRCA&target=CCL25&submit=Plot			http://cis.hku.hk/TISIDB/immunomodulator_scatter.php?gene=ENO1&group=chemokine&type=met&cancer=BRCA&target=CCL25&submit=Plot
ENO1	Monocyte	Monocyte	0.276	1.34e-20	http://cis.hku.hk/TISIDB/immunomodulator_scatter.php?gene=ENO1&group=TIL&type=exp&cancer=BRCA&target=Monocyte&submit=Plot	0.107	0.000456	http://cis.hku.hk/TISIDB/immunomodulator_scatter.php?gene=ENO1&group=TIL&type=CNA&cancer=BRCA&target=Monocyte&submit=Plot	-0.183	2.37e-07	http://cis.hku.hk/TISIDB/immunomodulator_scatter.php?gene=ENO1&group=TIL&type=met&cancer=BRCA&target=Monocyte&submit=Plot													CCL26			http://cis.hku.hk/TISIDB/immunomodulator_scatter.php?gene=ENO1&group=chemokine&type=exp&cancer=BRCA&target=CCL26&submit=Plot			http://cis.hku.hk/TISIDB/immunomodulator_scatter.php?gene=ENO1&group=chemokine&type=CNA&cancer=BRCA&target=CCL26&submit=Plot			http://cis.hku.hk/TISIDB/immunomodulator_scatter.php?gene=ENO1&group=chemokine&type=met&cancer=BRCA&target=CCL26&submit=Plot
ENO1	Neutrophil	Neutrophil	-0.225	5.34e-14	http://cis.hku.hk/TISIDB/immunomodulator_scatter.php?gene=ENO1&group=TIL&type=exp&cancer=BRCA&target=Neutrophil&submit=Plot	0.067	0.0269	http://cis.hku.hk/TISIDB/immunomodulator_scatter.php?gene=ENO1&group=TIL&type=CNA&cancer=BRCA&target=Neutrophil&submit=Plot	0.114	0.00141	http://cis.hku.hk/TISIDB/immunomodulator_scatter.php?gene=ENO1&group=TIL&type=met&cancer=BRCA&target=Neutrophil&submit=Plot													CCL27			http://cis.hku.hk/TISIDB/immunomodulator_scatter.php?gene=ENO1&group=chemokine&type=exp&cancer=BRCA&target=CCL27&submit=Plot			http://cis.hku.hk/TISIDB/immunomodulator_scatter.php?gene=ENO1&group=chemokine&type=CNA&cancer=BRCA&target=CCL27&submit=Plot			http://cis.hku.hk/TISIDB/immunomodulator_scatter.php?gene=ENO1&group=chemokine&type=met&cancer=BRCA&target=CCL27&submit=Plot
ENO1																								CCL28	-0.032	0.292	http://cis.hku.hk/TISIDB/immunomodulator_scatter.php?gene=ENO1&group=chemokine&type=exp&cancer=BRCA&target=CCL28&submit=Plot	0.151	6.35e-07	http://cis.hku.hk/TISIDB/immunomodulator_scatter.php?gene=ENO1&group=chemokine&type=CNA&cancer=BRCA&target=CCL28&submit=Plot	-0.003	0.923	http://cis.hku.hk/TISIDB/immunomodulator_scatter.php?gene=ENO1&group=chemokine&type=met&cancer=BRCA&target=CCL28&submit=Plot
ENO1																								CX3CL1	0.274	3.14e-20	http://cis.hku.hk/TISIDB/immunomodulator_scatter.php?gene=ENO1&group=chemokine&type=exp&cancer=BRCA&target=CX3CL1&submit=Plot	0.193	1.73e-10	http://cis.hku.hk/TISIDB/immunomodulator_scatter.php?gene=ENO1&group=chemokine&type=CNA&cancer=BRCA&target=CX3CL1&submit=Plot	-0.386	2.2e-16	http://cis.hku.hk/TISIDB/immunomodulator_scatter.php?gene=ENO1&group=chemokine&type=met&cancer=BRCA&target=CX3CL1&submit=Plot
ENO1																								CXCL1	0.383	2.2e-16	http://cis.hku.hk/TISIDB/immunomodulator_scatter.php?gene=ENO1&group=chemokine&type=exp&cancer=BRCA&target=CXCL1&submit=Plot	0.191	2.57e-10	http://cis.hku.hk/TISIDB/immunomodulator_scatter.php?gene=ENO1&group=chemokine&type=CNA&cancer=BRCA&target=CXCL1&submit=Plot	-0.48	2.2e-16	http://cis.hku.hk/TISIDB/immunomodulator_scatter.php?gene=ENO1&group=chemokine&type=met&cancer=BRCA&target=CXCL1&submit=Plot
ENO1																								CXCL2	0.176	4.78e-09	http://cis.hku.hk/TISIDB/immunomodulator_scatter.php?gene=ENO1&group=chemokine&type=exp&cancer=BRCA&target=CXCL2&submit=Plot	0.225	7.9e-14	http://cis.hku.hk/TISIDB/immunomodulator_scatter.php?gene=ENO1&group=chemokine&type=CNA&cancer=BRCA&target=CXCL2&submit=Plot	-0.321	1.81e-20	http://cis.hku.hk/TISIDB/immunomodulator_scatter.php?gene=ENO1&group=chemokine&type=met&cancer=BRCA&target=CXCL2&submit=Plot
ENO1																								CXCL3	0.346	2.2e-16	http://cis.hku.hk/TISIDB/immunomodulator_scatter.php?gene=ENO1&group=chemokine&type=exp&cancer=BRCA&target=CXCL3&submit=Plot	0.175	7.28e-09	http://cis.hku.hk/TISIDB/immunomodulator_scatter.php?gene=ENO1&group=chemokine&type=CNA&cancer=BRCA&target=CXCL3&submit=Plot	-0.45	2.2e-16	http://cis.hku.hk/TISIDB/immunomodulator_scatter.php?gene=ENO1&group=chemokine&type=met&cancer=BRCA&target=CXCL3&submit=Plot
ENO1																								CXCL5	0.426	2.2e-16	http://cis.hku.hk/TISIDB/immunomodulator_scatter.php?gene=ENO1&group=chemokine&type=exp&cancer=BRCA&target=CXCL5&submit=Plot	0.142	3.08e-06	http://cis.hku.hk/TISIDB/immunomodulator_scatter.php?gene=ENO1&group=chemokine&type=CNA&cancer=BRCA&target=CXCL5&submit=Plot	-0.488	2.2e-16	http://cis.hku.hk/TISIDB/immunomodulator_scatter.php?gene=ENO1&group=chemokine&type=met&cancer=BRCA&target=CXCL5&submit=Plot
ENO1																								CXCL6	0.26	2.27e-18	http://cis.hku.hk/TISIDB/immunomodulator_scatter.php?gene=ENO1&group=chemokine&type=exp&cancer=BRCA&target=CXCL6&submit=Plot	0.172	1.46e-08	http://cis.hku.hk/TISIDB/immunomodulator_scatter.php?gene=ENO1&group=chemokine&type=CNA&cancer=BRCA&target=CXCL6&submit=Plot	-0.354	2.2e-16	http://cis.hku.hk/TISIDB/immunomodulator_scatter.php?gene=ENO1&group=chemokine&type=met&cancer=BRCA&target=CXCL6&submit=Plot
ENO1																								CXCL8	0.448	2.2e-16	http://cis.hku.hk/TISIDB/immunomodulator_scatter.php?gene=ENO1&group=chemokine&type=exp&cancer=BRCA&target=CXCL8&submit=Plot	0.073	0.0168	http://cis.hku.hk/TISIDB/immunomodulator_scatter.php?gene=ENO1&group=chemokine&type=CNA&cancer=BRCA&target=CXCL8&submit=Plot	-0.415	2.2e-16	http://cis.hku.hk/TISIDB/immunomodulator_scatter.php?gene=ENO1&group=chemokine&type=met&cancer=BRCA&target=CXCL8&submit=Plot
ENO1																								CXCL9	0.134	8.36e-06	http://cis.hku.hk/TISIDB/immunomodulator_scatter.php?gene=ENO1&group=chemokine&type=exp&cancer=BRCA&target=CXCL9&submit=Plot	0.011	0.71	http://cis.hku.hk/TISIDB/immunomodulator_scatter.php?gene=ENO1&group=chemokine&type=CNA&cancer=BRCA&target=CXCL9&submit=Plot	-0.299	1.38e-17	http://cis.hku.hk/TISIDB/immunomodulator_scatter.php?gene=ENO1&group=chemokine&type=met&cancer=BRCA&target=CXCL9&submit=Plot
ENO1																								CXCL10	0.3	4.97e-25	http://cis.hku.hk/TISIDB/immunomodulator_scatter.php?gene=ENO1&group=chemokine&type=exp&cancer=BRCA&target=CXCL10&submit=Plot	-0.019	0.538	http://cis.hku.hk/TISIDB/immunomodulator_scatter.php?gene=ENO1&group=chemokine&type=CNA&cancer=BRCA&target=CXCL10&submit=Plot	-0.401	2.2e-16	http://cis.hku.hk/TISIDB/immunomodulator_scatter.php?gene=ENO1&group=chemokine&type=met&cancer=BRCA&target=CXCL10&submit=Plot
ENO1																								CXCL11	0.265	5.16e-19	http://cis.hku.hk/TISIDB/immunomodulator_scatter.php?gene=ENO1&group=chemokine&type=exp&cancer=BRCA&target=CXCL11&submit=Plot	-0.01	0.739	http://cis.hku.hk/TISIDB/immunomodulator_scatter.php?gene=ENO1&group=chemokine&type=CNA&cancer=BRCA&target=CXCL11&submit=Plot	-0.357	2.2e-16	http://cis.hku.hk/TISIDB/immunomodulator_scatter.php?gene=ENO1&group=chemokine&type=met&cancer=BRCA&target=CXCL11&submit=Plot
ENO1																								CXCL12	-0.203	1.33e-11	http://cis.hku.hk/TISIDB/immunomodulator_scatter.php?gene=ENO1&group=chemokine&type=exp&cancer=BRCA&target=CXCL12&submit=Plot	0.164	6.06e-08	http://cis.hku.hk/TISIDB/immunomodulator_scatter.php?gene=ENO1&group=chemokine&type=CNA&cancer=BRCA&target=CXCL12&submit=Plot	0.043	0.227	http://cis.hku.hk/TISIDB/immunomodulator_scatter.php?gene=ENO1&group=chemokine&type=met&cancer=BRCA&target=CXCL12&submit=Plot
ENO1																								CXCL13	0.221	1.46e-13	http://cis.hku.hk/TISIDB/immunomodulator_scatter.php?gene=ENO1&group=chemokine&type=exp&cancer=BRCA&target=CXCL13&submit=Plot	0.114	0.000169	http://cis.hku.hk/TISIDB/immunomodulator_scatter.php?gene=ENO1&group=chemokine&type=CNA&cancer=BRCA&target=CXCL13&submit=Plot	-0.359	2.2e-16	http://cis.hku.hk/TISIDB/immunomodulator_scatter.php?gene=ENO1&group=chemokine&type=met&cancer=BRCA&target=CXCL13&submit=Plot
ENO1																								CXCL14	-0.258	4.88e-18	http://cis.hku.hk/TISIDB/immunomodulator_scatter.php?gene=ENO1&group=chemokine&type=exp&cancer=BRCA&target=CXCL14&submit=Plot	0.07	0.0226	http://cis.hku.hk/TISIDB/immunomodulator_scatter.php?gene=ENO1&group=chemokine&type=CNA&cancer=BRCA&target=CXCL14&submit=Plot	0.16	6.75e-06	http://cis.hku.hk/TISIDB/immunomodulator_scatter.php?gene=ENO1&group=chemokine&type=met&cancer=BRCA&target=CXCL14&submit=Plot
ENO1																								CXCL16	0.344	2.2e-16	http://cis.hku.hk/TISIDB/immunomodulator_scatter.php?gene=ENO1&group=chemokine&type=exp&cancer=BRCA&target=CXCL16&submit=Plot	0.127	3.05e-05	http://cis.hku.hk/TISIDB/immunomodulator_scatter.php?gene=ENO1&group=chemokine&type=CNA&cancer=BRCA&target=CXCL16&submit=Plot	-0.424	2.2e-16	http://cis.hku.hk/TISIDB/immunomodulator_scatter.php?gene=ENO1&group=chemokine&type=met&cancer=BRCA&target=CXCL16&submit=Plot
ENO1																								CXCL17	0.004	0.894	http://cis.hku.hk/TISIDB/immunomodulator_scatter.php?gene=ENO1&group=chemokine&type=exp&cancer=BRCA&target=CXCL17&submit=Plot	-0.135	8.91e-06	http://cis.hku.hk/TISIDB/immunomodulator_scatter.php?gene=ENO1&group=chemokine&type=CNA&cancer=BRCA&target=CXCL17&submit=Plot	-0.005	0.891	http://cis.hku.hk/TISIDB/immunomodulator_scatter.php?gene=ENO1&group=chemokine&type=met&cancer=BRCA&target=CXCL17&submit=Plot
ENO1																								XCL1	0.162	6.61e-08	http://cis.hku.hk/TISIDB/immunomodulator_scatter.php?gene=ENO1&group=chemokine&type=exp&cancer=BRCA&target=XCL1&submit=Plot	0.102	8.53e-05	http://cis.hku.hk/TISIDB/immunomodulator_scatter.php?gene=ENO1&group=chemokine&type=CNA&cancer=BRCA&target=XCL1&submit=Plot	-0.307	1.53e-18	http://cis.hku.hk/TISIDB/immunomodulator_scatter.php?gene=ENO1&group=chemokine&type=met&cancer=BRCA&target=XCL1&submit=Plot
ENO1																								XCL2	0.164	4.67e-08	http://cis.hku.hk/TISIDB/immunomodulator_scatter.php?gene=ENO1&group=chemokine&type=exp&cancer=BRCA&target=XCL2&submit=Plot	0.103	0.000726	http://cis.hku.hk/TISIDB/immunomodulator_scatter.php?gene=ENO1&group=chemokine&type=CNA&cancer=BRCA&target=XCL2&submit=Plot	-0.303	5.54e-18	http://cis.hku.hk/TISIDB/immunomodulator_scatter.php?gene=ENO1&group=chemokine&type=met&cancer=BRCA&target=XCL2&submit=Plot
